# Supplementary material for: Crystal structure of 6,7-dihy­droxy-6,7-di­hydro-3H-imidazo[1,2-a]purin-9(5H)-one
Source: Acta Crystallogr E Crystallogr Commun. 2016 Jul 19;72(Pt 8):1147–9. doi: 10.1107/S2056989016009087 (PMC4971859; doi:10.1107/S2056989016009087)
Supplement: Supplementary file 1 [file e-72-01147-sup1.cif]

##############################################################################
#                                                                            #
# This CIF contains the data in a paper accepted for publication in          #
# Acta Crystallographica Section E. It conforms to the requirements of       #
# Notes for Authors for Acta Crystallographica Section E, and has been       #
# peer reviewed under the auspices of the IUCr Commission on Journals.       #
#                                                                            #
# Full details of the Crystallographic Information File format               #
# are given in the paper "The Crystallographic Information File (CIF):       #
# a New Standard Archive File for Crystallography" by S. R. Hall, F. H.      #
# Allen and I. D. Brown [Acta Cryst. (1991), A47, 655-685].                  #
#                                                                            #
# The current version of the core CIF dictionary is obtainable from          #
# ftp://ftp.iucr.org/pub/cif_core.dic.                                       #
#                                                                            #
# Software is freely available for graphical display of the structure(s)     #
# in this CIF. For information consult the CIF software page                 #
# http://www.iucr.org/resources/cif/software.                                #
#                                                                            #
# This file may be used for bona fide research purposes within the           #
# scientific community so long as proper attribution is given to the journal # 
# article from which it was obtained.                                        #
#                                                                            #
##############################################################################
data_I
_audit_creation_method     SHELXL-97
_database_code_depnum_ccdc_archive     'CCDC 1469976'
_chemical_name_systematic
;
6,7-Dihydroxy-6,7-dihydro-3<i>H</i>-imidazo[1,2-<i>a</i>]\
purin-9(5<i>H</i>)-one
;
_chemical_name_common     ?
_chemical_formula_moiety     'C7 H7 N5 O3'
_chemical_formula_sum     'C7 H7 N5 O3'
_chemical_formula_iupac     'C7 H7 N5 O3'
_chemical_formula_weight     209.18
_chemical_melting_point     ?
_symmetry_cell_setting     triclinic
_symmetry_space_group_name_H-M     'P -1'
_symmetry_space_group_name_hall     '-P 1'
loop_
    _symmetry_equiv_pos_as_xyz
    'x, y, z'
    '-x, -y, -z'
_cell_length_a     6.8925(4)
_cell_length_b     7.6352(4)
_cell_length_c     8.0605(6)
_cell_angle_alpha     95.063(5)
_cell_angle_beta     105.135(6)
_cell_angle_gamma     107.647(5)
_cell_volume     383.69(4)
_cell_formula_units_Z     2
_cell_measurement_reflns_used     1705
_cell_measurement_theta_min     7.0370
_cell_measurement_theta_max     73.5270
_cell_measurement_temperature     295(2)
_exptl_crystal_description     block
_exptl_crystal_colour     colorless
_exptl_crystal_size_max     0.20
_exptl_crystal_size_mid     0.18
_exptl_crystal_size_min     0.16
_exptl_crystal_density_diffrn     1.811
_exptl_crystal_density_meas     ?
_exptl_crystal_density_method     'not measured'
_exptl_crystal_F_000     216
_exptl_absorpt_coefficient_mu     1.257
_exptl_absorpt_correction_type     multi-scan
_exptl_absorpt_process_details
;
(CrysAlis PRO; Agilent, 2012)
;
_exptl_absorpt_correction_T_min     0.52
_exptl_absorpt_correction_T_max     0.82
_exptl_special_details
;
CrysAlis Pro, Agilent Technologies,
Version 1.171.35.21 (release 20-01-2012 CrysAlis171 .NET)
(compiled Jan 23 2012,18:06:46)
Empirical absorption correction using spherical harmonics,
implemented in SCALE3 ABSPACK scaling algorithm.
;
_diffrn_ambient_temperature     295(2)
_diffrn_radiation_type     CuK\a
_diffrn_radiation_wavelength     1.54178
_diffrn_radiation_source     'Enhance (Cu) X-ray Source'
_diffrn_radiation_monochromator     graphite
_diffrn_measurement_device_type     'Agilent Xcalibur, Eos, Gemini'
_diffrn_measurement_method     '\w scans'
_diffrn_detector_area_resol_mean     5.3031
_diffrn_reflns_number     2506
_diffrn_reflns_av_R_equivalents     0.0332
_diffrn_reflns_av_sigmaI/netI     0.0403
_diffrn_reflns_theta_min     5.78
_diffrn_reflns_theta_max     73.66
_diffrn_reflns_theta_full     73.66
_diffrn_measured_fraction_theta_max     0.963
_diffrn_measured_fraction_theta_full     0.963
_diffrn_reflns_limit_h_min     -8
_diffrn_reflns_limit_h_max     8
_diffrn_reflns_limit_k_min     -9
_diffrn_reflns_limit_k_max     7
_diffrn_reflns_limit_l_min     -10
_diffrn_reflns_limit_l_max     9
_diffrn_standards_number     ?
_diffrn_standards_interval_count     ?
_diffrn_standards_interval_time     ?
_diffrn_standards_decay_%     ?
_refine_special_details
;
 Refinement of F^2^ against ALL reflections.  The weighted R-factor wR and
 goodness of fit S are based on F^2^, conventional R-factors R are based
 on F, with F set to zero for negative F^2^. The threshold expression of
 F^2^ > 2sigma(F^2^) is used only for calculating R-factors(gt) etc. and is
 not relevant to the choice of reflections for refinement.  R-factors based
 on F^2^ are statistically about twice as large as those based on F, and R-
 factors based on ALL data will be even larger.
;
_reflns_number_total     1499
_reflns_number_gt     1335
_reflns_threshold_expression     >2sigma(I)
_refine_ls_structure_factor_coef     Fsqd
_refine_ls_matrix_type     full
_refine_ls_R_factor_all     0.0618
_refine_ls_R_factor_gt     0.0574
_refine_ls_wR_factor_gt     0.1693
_refine_ls_wR_factor_ref     0.1804
_refine_ls_goodness_of_fit_ref     1.003
_refine_ls_restrained_S_all     1.003
_refine_ls_number_reflns     1499
_refine_ls_number_parameters     138
_refine_ls_number_restraints     0
_refine_ls_hydrogen_treatment     constr
_refine_ls_weighting_scheme     calc
_refine_ls_weighting_details
         'calc w=1/[\s^2^(Fo^2^)+(0.1404P)^2^+0.0790P] where P=(Fo^2^+2Fc^2^)/3'
_atom_sites_solution_hydrogens     geom
_atom_sites_solution_primary     direct
_atom_sites_solution_secondary     difmap
_refine_ls_shift/su_max     0.000
_refine_ls_shift/su_mean     0.000
_refine_diff_density_max     0.669
_refine_diff_density_min     -0.396
_refine_ls_extinction_method     none
_refine_ls_extinction_coef     ?
loop_
    _atom_type_symbol
    _atom_type_description
    _atom_type_scat_dispersion_real
    _atom_type_scat_dispersion_imag
    _atom_type_scat_source
    'C' 'C' 0.0181 0.0091
                         'International Tables Vol C Tables 4.2.6.8 and 6.1.1.4'
    'H' 'H' 0.0000 0.0000
                         'International Tables Vol C Tables 4.2.6.8 and 6.1.1.4'
    'N' 'N' 0.0311 0.0180
                         'International Tables Vol C Tables 4.2.6.8 and 6.1.1.4'
    'O' 'O' 0.0492 0.0322
                         'International Tables Vol C Tables 4.2.6.8 and 6.1.1.4'
_computing_data_collection
;
CrysAlis Pro (Agilent, 2012)
;
_computing_cell_refinement
;
CrysAlis Pro (Agilent, 2012)
;
_computing_data_reduction
;
CrysAlis Pro (Agilent, 2012)
;
_computing_structure_solution
;
SHELXS97 (Sheldrick, 2008)
;
_computing_structure_refinement
;
SHELXL97 (Sheldrick, 2008)
;
_computing_molecular_graphics
;
SHELXTL (Sheldrick, 2008) and PLATON (Spek, 2009)
;
_computing_publication_material
;
SHELXTL (Sheldrick, 2008) and PLATON (Spek, 2009)
;
loop_
    _atom_site_type_symbol
    _atom_site_label
    _atom_site_fract_x
    _atom_site_fract_y
    _atom_site_fract_z
    _atom_site_U_iso_or_equiv
    _atom_site_adp_type
    _atom_site_calc_flag
    _atom_site_refinement_flags
    _atom_site_occupancy
    _atom_site_symmetry_multiplicity
    _atom_site_disorder_assembly
    _atom_site_disorder_group
    O O1 0.1803(3) -0.0561(2) 0.71668(19) 0.0330(4) Uani d . 1 1 . .
    O O2 0.3726(2) 0.34594(19) 0.61681(18) 0.0278(4) Uani d . 1 1 . .
    H H2 0.4725 0.4310 0.6862 0.042 Uiso calc R 1 1 . .
    O O3 -0.0753(2) 0.4579(2) 0.6656(2) 0.0355(4) Uani d . 1 1 . .
    H H3 -0.1043 0.5434 0.7105 0.053 Uiso calc R 1 1 . .
    N N1 0.2147(2) 0.2403(2) 0.8339(2) 0.0222(4) Uani d . 1 1 . .
    N N2 0.2866(3) 0.3571(2) 1.1379(2) 0.0234(4) Uani d . 1 1 . .
    N N3 0.2741(3) -0.1191(2) 1.1004(2) 0.0267(4) Uani d . 1 1 . .
    N N4 0.3297(3) 0.1187(2) 1.3093(2) 0.0254(4) Uani d . 1 1 . .
    H H4 0.3563 0.1802 1.4119 0.031 Uiso calc . 1 1 . .
    N N5 0.2310(3) 0.5316(2) 0.9134(2) 0.0278(4) Uani d . 1 1 . .
    H H5 0.2665 0.6384 0.9789 0.033 Uiso calc . 1 1 . .
    C C1 0.2159(3) 0.0573(2) 0.8471(3) 0.0227(5) Uani d . 1 1 . .
    C C2 0.2459(3) 0.3764(2) 0.9729(2) 0.0217(5) Uani d . 1 1 . .
    C C3 0.2944(3) 0.1830(2) 1.1558(2) 0.0212(4) Uani d . 1 1 . .
    C C4 0.2612(3) 0.0354(2) 1.0264(3) 0.0226(5) Uani d . 1 1 . .
    C C5 0.3142(3) -0.0636(3) 1.2673(3) 0.0277(5) Uani d . 1 1 . .
    H H5A 0.3306 -0.1402 1.3496 0.033 Uiso calc R 1 1 . .
    C C6 0.1474(3) 0.4966(3) 0.7242(3) 0.0245(5) Uani d . 1 1 . .
    H H6 0.2227 0.5999 0.6752 0.029 Uiso calc R 1 1 . .
    C C7 0.1903(3) 0.3160(3) 0.6712(2) 0.0232(5) Uani d . 1 1 . .
    H H7 0.0653 0.2300 0.5793 0.028 Uiso calc R 1 1 . .
loop_
    _atom_site_aniso_label
    _atom_site_aniso_U_11
    _atom_site_aniso_U_22
    _atom_site_aniso_U_33
    _atom_site_aniso_U_12
    _atom_site_aniso_U_13
    _atom_site_aniso_U_23
    O1 0.0427(8) 0.0254(8) 0.0294(8) 0.0170(6) 0.0067(6) -0.0085(6)
    O2 0.0276(7) 0.0275(7) 0.0277(7) 0.0082(6) 0.0123(6) -0.0061(5)
    O3 0.0370(8) 0.0364(9) 0.0395(9) 0.0203(7) 0.0142(7) 0.0028(7)
    N1 0.0276(8) 0.0173(8) 0.0235(8) 0.0109(6) 0.0088(6) -0.0023(6)
    N2 0.0298(8) 0.0183(8) 0.0239(8) 0.0102(6) 0.0106(7) -0.0020(6)
    N3 0.0307(8) 0.0173(8) 0.0331(9) 0.0099(6) 0.0106(7) 0.0008(6)
    N4 0.0315(8) 0.0225(8) 0.0242(8) 0.0107(7) 0.0112(6) 0.0002(6)
    N5 0.0421(10) 0.0175(8) 0.0264(8) 0.0148(7) 0.0109(7) -0.0016(6)
    C1 0.0224(8) 0.0172(9) 0.0276(10) 0.0078(7) 0.0073(7) -0.0038(7)
    C2 0.0233(8) 0.0172(8) 0.0248(9) 0.0071(7) 0.0093(7) -0.0027(7)
    C3 0.0213(8) 0.0160(9) 0.0269(9) 0.0069(6) 0.0095(7) -0.0007(7)
    C4 0.0233(8) 0.0162(8) 0.0281(10) 0.0073(7) 0.0086(7) -0.0014(7)
    C5 0.0323(10) 0.0212(10) 0.0313(10) 0.0115(8) 0.0102(8) 0.0025(7)
    C6 0.0310(9) 0.0201(9) 0.0270(10) 0.0117(7) 0.0131(8) 0.0033(7)
    C7 0.0259(9) 0.0202(9) 0.0237(9) 0.0088(7) 0.0084(7) -0.0018(7)
_geom_special_details
;
 All esds (except the esd in the dihedral angle between two l.s. planes)
 are estimated using the full covariance matrix.  The cell esds are taken
 into account individually in the estimation of esds in distances, angles
 and torsion angles; correlations between esds in cell parameters are only
 used when they are defined by crystal symmetry.  An approximate (isotropic)
 treatment of cell esds is used for estimating esds involving l.s. planes.
;
loop_
    _geom_bond_atom_site_label_1
    _geom_bond_atom_site_label_2
    _geom_bond_site_symmetry_2
    _geom_bond_distance
    _geom_bond_publ_flag
    O1 C1 . 1.221(2) ?
    O2 C7 . 1.398(2) ?
    O2 H2 . 0.8200 ?
    O3 C6 . 1.410(2) ?
    O3 H3 . 0.8200 ?
    N1 C2 . 1.384(2) ?
    N1 C1 . 1.413(2) ?
    N1 C7 . 1.470(2) ?
    N2 C2 . 1.316(2) ?
    N2 C3 . 1.365(2) ?
    N3 C5 . 1.304(3) ?
    N3 C4 . 1.384(2) ?
    N4 C3 . 1.361(3) ?
    N4 C5 . 1.367(2) ?
    N4 H4 . 0.8600 ?
    N5 C2 . 1.339(3) ?
    N5 C6 . 1.450(2) ?
    N5 H5 . 0.8600 ?
    C1 C4 . 1.433(3) ?
    C3 C4 . 1.386(2) ?
    C5 H5A . 0.9300 ?
    C6 C7 . 1.543(2) ?
    C6 H6 . 0.9800 ?
    C7 H7 . 0.9800 ?
loop_
    _geom_angle_atom_site_label_1
    _geom_angle_atom_site_label_2
    _geom_angle_atom_site_label_3
    _geom_angle_site_symmetry_1
    _geom_angle_site_symmetry_3
    _geom_angle
    _geom_angle_publ_flag
    C7 O2 H2 . . 109.5 ?
    C6 O3 H3 . . 109.5 ?
    C2 N1 C1 . . 125.05(16) ?
    C2 N1 C7 . . 110.23(15) ?
    C1 N1 C7 . . 124.65(15) ?
    C2 N2 C3 . . 111.14(15) ?
    C5 N3 C4 . . 104.69(16) ?
    C3 N4 C5 . . 106.20(16) ?
    C3 N4 H4 . . 126.9 ?
    C5 N4 H4 . . 126.9 ?
    C2 N5 C6 . . 111.39(14) ?
    C2 N5 H5 . . 124.3 ?
    C6 N5 H5 . . 124.3 ?
    O1 C1 N1 . . 120.75(18) ?
    O1 C1 C4 . . 129.30(18) ?
    N1 C1 C4 . . 109.95(15) ?
    N2 C2 N5 . . 125.43(16) ?
    N2 C2 N1 . . 125.33(17) ?
    N5 C2 N1 . . 109.23(16) ?
    N4 C3 N2 . . 125.38(16) ?
    N4 C3 C4 . . 106.17(16) ?
    N2 C3 C4 . . 128.41(18) ?
    N3 C4 C3 . . 109.67(17) ?
    N3 C4 C1 . . 130.23(17) ?
    C3 C4 C1 . . 120.08(17) ?
    N3 C5 N4 . . 113.27(18) ?
    N3 C5 H5A . . 123.4 ?
    N4 C5 H5A . . 123.4 ?
    O3 C6 N5 . . 112.28(16) ?
    O3 C6 C7 . . 107.73(15) ?
    N5 C6 C7 . . 102.64(14) ?
    O3 C6 H6 . . 111.3 ?
    N5 C6 H6 . . 111.3 ?
    C7 C6 H6 . . 111.3 ?
    O2 C7 N1 . . 111.34(15) ?
    O2 C7 C6 . . 114.01(15) ?
    N1 C7 C6 . . 101.82(14) ?
    O2 C7 H7 . . 109.8 ?
    N1 C7 H7 . . 109.8 ?
    C6 C7 H7 . . 109.8 ?
loop_
    _geom_torsion_atom_site_label_1
    _geom_torsion_atom_site_label_2
    _geom_torsion_atom_site_label_3
    _geom_torsion_atom_site_label_4
    _geom_torsion_site_symmetry_1
    _geom_torsion_site_symmetry_2
    _geom_torsion_site_symmetry_3
    _geom_torsion_site_symmetry_4
    _geom_torsion
    _geom_torsion_publ_flag
    C2 N1 C1 O1 . . . . 177.72(17) ?
    C7 N1 C1 O1 . . . . -5.4(3) ?
    C2 N1 C1 C4 . . . . -1.9(2) ?
    C7 N1 C1 C4 . . . . 175.00(15) ?
    C3 N2 C2 N5 . . . . -179.08(18) ?
    C3 N2 C2 N1 . . . . -0.1(3) ?
    C6 N5 C2 N2 . . . . -169.71(17) ?
    C6 N5 C2 N1 . . . . 11.1(2) ?
    C1 N1 C2 N2 . . . . 1.8(3) ?
    C7 N1 C2 N2 . . . . -175.41(17) ?
    C1 N1 C2 N5 . . . . -179.00(16) ?
    C7 N1 C2 N5 . . . . 3.7(2) ?
    C5 N4 C3 N2 . . . . 177.11(17) ?
    C5 N4 C3 C4 . . . . -0.7(2) ?
    C2 N2 C3 N4 . . . . -178.80(17) ?
    C2 N2 C3 C4 . . . . -1.5(3) ?
    C5 N3 C4 C3 . . . . -0.2(2) ?
    C5 N3 C4 C1 . . . . -178.47(19) ?
    N4 C3 C4 N3 . . . . 0.6(2) ?
    N2 C3 C4 N3 . . . . -177.14(17) ?
    N4 C3 C4 C1 . . . . 179.03(16) ?
    N2 C3 C4 C1 . . . . 1.3(3) ?
    O1 C1 C4 N3 . . . . -1.0(3) ?
    N1 C1 C4 N3 . . . . 178.54(17) ?
    O1 C1 C4 C3 . . . . -179.13(19) ?
    N1 C1 C4 C3 . . . . 0.4(2) ?
    C4 N3 C5 N4 . . . . -0.3(2) ?
    C3 N4 C5 N3 . . . . 0.6(2) ?
    C2 N5 C6 O3 . . . . 95.18(19) ?
    C2 N5 C6 C7 . . . . -20.2(2) ?
    C2 N1 C7 O2 . . . . 106.35(17) ?
    C1 N1 C7 O2 . . . . -70.9(2) ?
    C2 N1 C7 C6 . . . . -15.51(18) ?
    C1 N1 C7 C6 . . . . 167.22(16) ?
    O3 C6 C7 O2 . . . . 141.81(16) ?
    N5 C6 C7 O2 . . . . -99.53(18) ?
    O3 C6 C7 N1 . . . . -98.19(17) ?
    N5 C6 C7 N1 . . . . 20.48(18) ?
loop_
    _geom_hbond_atom_site_label_D
    _geom_hbond_atom_site_label_H
    _geom_hbond_atom_site_label_A
    _geom_hbond_site_symmetry_A
    _geom_hbond_distance_DH
    _geom_hbond_distance_HA
    _geom_hbond_distance_DA
    _geom_hbond_angle_DHA
    O2 H2 N2 2_667 0.82 2.03 2.850(2) 178
    O3 H3 N2 2_567 0.82 2.21 2.947(2) 150
    N4 H4 O2 1_556 0.86 1.95 2.791(2) 167
    N5 H5 N3 1_565 0.86 2.00 2.837(2) 166
    C5 H5A O3 2_557 0.93 2.50 3.133(8) 126
    C7 H7 O1 2_556 0.98 2.51 3.449(2) 161
data_global
_journal_date_recd_electronic     2016-05-04
_journal_date_accepted     2016-06-06
_journal_name_full     'Acta Crystallographica, Section E'
_journal_year     2016
_journal_volume     72
_journal_issue      8
_journal_page_first     1147
_journal_page_last     1149
_journal_paper_category     GO
_journal_paper_doi     10.1107/S2056989016009087
_journal_coeditor_code     XU5887
_publ_contact_author_name     'Jing Wang'
_publ_contact_author_address
;
School of Pharmacy
Hebei Medical University
Shijiazhuang 050017
People's Republic of China
;
_publ_contact_author_email
;
jingwang@home.ipe.ac.cn
;
_publ_contact_author_fax     '+86-311-86266419'
_publ_contact_author_phone     '+86-311-86265622'
_publ_section_title
;\
Crystal structure of
6,7-dihydroxy-6,7-dihydro-3<i>H</i>-imidazo[1,2-<i>a</i>]purin-9(5<i>H</i>)-\
one
;
loop_
    _publ_author_name
    _publ_author_footnote
    _publ_author_address
    'Guo, Wei' .
;
School of Pharmacy
Hebei Medical University
Shijiazhuang 050017
People's Republic of China
;
    'Li, Cheng-Xun' .
;
School of Pharmacy
Hebei Medical University
Shijiazhuang 050017
People's Republic of China
;
    'Lv, Jie' .
;
School of Pharmacy
Hebei Medical University
Shijiazhuang 050017
People's Republic of China
;
    'Wang, Jing' .
;
School of Pharmacy
Hebei Medical University
Shijiazhuang 050017
People's Republic of China
;
_publ_section_synopsis
;
In the crystal of the title purine derivative, molecules are linked by
O---H...N, N---H...O and N---H...N hydrogen bonds, forming a three-dimensional
framework.
;
