# Supplementary material for: Crystal structure of 6,7-dihy­droxy-6,7-di­hydro-3H-imidazo[1,2-a]purin-9(5H)-one
Source: Acta Crystallogr E Crystallogr Commun. 2016 Jul 19;72(Pt 8):1147–9. doi: 10.1107/S2056989016009087 (PMC4971859; doi:10.1107/S2056989016009087)
Supplement: Supplementary file 2 [file e-72-01147-Isup2.hkl]

# 
# h,k,l, Fc-squared, Fo-squared, sigma(Fo-squared) and status flag 
# 
data_I
_shelx_title ' 1 in P-1' 
_shelx_refln_list_code          4 
_shelx_F_calc_maximum       87.24 
_exptl_crystal_F_000       216.00 
_reflns_d_resolution_high  0.8033 
 
loop_ 
 _symmetry_equiv_pos_as_xyz 
 'x, y, z' 
 '-x, -y, -z' 
 
_cell_length_a     6.8925 
_cell_length_b     7.6352 
_cell_length_c     8.0605 
_cell_angle_alpha  95.063 
_cell_angle_beta  105.135 
_cell_angle_gamma 107.647 
 
_shelx_F_squared_multiplier     1.000 
 
loop_ 
 _refln_index_h 
 _refln_index_k 
 _refln_index_l 
 _refln_F_squared_calc 
 _refln_F_squared_meas 
 _refln_F_squared_sigma 
 _refln_observed_status 
   1   0   0       47.40       32.58      3.06 o 
   2   0   0     7610.90     7635.44     31.99 o 
   3   0   0       23.37       20.64      1.47 o 
   4   0   0      141.45      165.96      6.63 o 
   5   0   0        0.86        0.62      0.27 o 
   6   0   0        5.26        6.11      0.76 o 
   7   0   0        5.35        5.50      0.94 o 
  -7   1   0        6.92        7.80      0.78 o 
  -6   1   0      102.42       87.72      4.08 o 
  -5   1   0        6.54       10.99      0.97 o 
  -4   1   0       32.33       36.63      5.52 o 
  -3   1   0        7.05        7.20      0.73 o 
  -2   1   0     1359.19     1210.49      6.36 o 
  -1   1   0      834.27      963.56     14.40 o 
   0   1   0        2.03        0.38      0.29 o 
   1   1   0     3476.52     3122.25     19.87 o 
   2   1   0       52.97       41.50      1.92 o 
   3   1   0      235.24      247.32      5.83 o 
   4   1   0       45.76       40.31      3.10 o 
   5   1   0        1.52        1.65      0.33 o 
   6   1   0        0.20        0.48      0.45 o 
   7   1   0        3.04        2.44      0.54 o 
  -8   2   0        9.87        9.99      0.63 o 
  -7   2   0        2.48        1.97      0.57 o 
  -6   2   0        3.83        2.89      0.55 o 
  -5   2   0        1.21        0.24      0.30 o 
  -4   2   0       34.29       32.10      3.62 o 
  -3   2   0        6.88        9.15      2.26 o 
  -2   2   0        0.02        0.09      0.13 o 
  -1   2   0       14.39       18.81      1.15 o 
   0   2   0     1025.58     1035.25      8.40 o 
   1   2   0     1219.43     1233.32     10.71 o 
   2   2   0      144.48      166.34      5.52 o 
   3   2   0      128.37      110.93      5.20 o 
   4   2   0        4.08        3.82      0.37 o 
   5   2   0       11.80       13.43      0.92 o 
   6   2   0        3.66        3.84      0.80 o 
   7   2   0        0.89        0.65      0.22 o 
  -8   3   0        3.12        3.75      0.42 o 
  -7   3   0       37.16       33.23      1.78 o 
  -6   3   0        2.21        3.62      0.92 o 
  -5   3   0       81.58       90.75      4.12 o 
  -4   3   0       24.80       31.30      3.82 o 
  -3   3   0        0.09        0.25      0.57 o 
  -2   3   0      807.67      854.53     23.84 o 
  -1   3   0      785.52      805.95     15.22 o 
   0   3   0       10.30       13.65      1.20 o 
   1   3   0       17.10       19.38      1.62 o 
   2   3   0       19.03       16.02      1.92 o 
   3   3   0        3.06        3.48      0.36 o 
   4   3   0        0.04        0.22      0.13 o 
   5   3   0       40.84       42.90      1.97 o 
   6   3   0        0.27        0.16      0.19 o 
  -8   4   0       26.38       24.91      1.59 o 
  -7   4   0       88.00       86.53      4.03 o 
  -6   4   0       52.44       63.96      4.00 o 
  -5   4   0      247.80      267.36      8.71 o 
  -4   4   0        2.52        7.32      1.94 o 
  -3   4   0      517.23      554.97     37.33 o 
  -2   4   0      150.08      154.34     17.39 o 
  -1   4   0      793.95      841.77     13.37 o 
   0   4   0       45.49       59.32      3.96 o 
   1   4   0       69.96       71.79      6.05 o 
   2   4   0        9.28       13.29      0.82 o 
   3   4   0      187.46      185.98      2.95 o 
   4   4   0        4.57        3.35      0.41 o 
   5   4   0        0.57        0.63      0.35 o 
  -8   5   0        1.38        2.08      0.42 o 
  -7   5   0        6.42        6.09      1.02 o 
  -6   5   0       30.30       31.67      2.85 o 
  -5   5   0       18.92       20.16      1.49 o 
  -4   5   0        7.54        9.03      0.87 o 
  -3   5   0        7.05        9.69      3.63 o 
  -2   5   0       89.00       94.46     10.34 o 
  -1   5   0      409.20      368.42     19.92 o 
   0   5   0      123.62      127.19      7.89 o 
   1   5   0      110.41      116.06      2.55 o 
   2   5   0        4.49        5.12      0.55 o 
   3   5   0       30.72       31.42      1.35 o 
   4   5   0       77.57       77.73      2.42 o 
  -7   6   0       40.67       39.34      2.18 o 
  -6   6   0        0.10        0.06      0.03 o 
  -5   6   0      228.49      236.96      5.24 o 
  -4   6   0        2.39        3.15      0.83 o 
  -3   6   0       56.76       55.86      2.44 o 
  -2   6   0        0.15        0.18      0.06 o 
  -1   6   0      166.08      156.35      3.75 o 
   0   6   0       17.99       15.65      1.24 o 
   1   6   0      196.06      187.94      4.37 o 
   2   6   0        0.00       -0.08      0.14 o 
   3   6   0       89.32       82.46      3.68 o 
   4   6   0       20.74       20.92      1.39 o 
  -6   7   0       49.27       45.70      2.71 o 
  -5   7   0       16.56       13.43      1.70 o 
  -4   7   0        0.03        0.24      0.20 o 
  -3   7   0        0.05        0.33      0.25 o 
  -2   7   0       34.82       31.80      2.59 o 
  -1   7   0        0.59        0.43      0.45 o 
   0   7   0      198.69      191.70      4.25 o 
   1   7   0        0.03       -0.31      0.31 o 
   2   7   0       98.43       98.64      3.76 o 
   3   7   0        7.76        7.54      0.82 o 
  -6   8   0       15.59       13.73      1.26 o 
  -5   8   0       26.90       24.68      2.04 o 
  -4   8   0       11.62       12.37      1.52 o 
  -3   8   0        0.29        0.59      0.40 o 
  -2   8   0        3.33        1.94      0.36 o 
  -1   8   0        0.89        0.17      0.17 o 
   0   8   0        0.25        0.34      0.23 o 
   1   8   0        3.73        4.90      0.46 o 
  -5   9   0        3.78        4.65      0.65 o 
  -4   9   0        0.00       -0.11      0.12 o 
  -3   9   0        8.90        8.21      0.66 o 
  -2   9   0        0.07        0.11      0.10 o 
  -1   9   0        0.69        0.38      0.03 o 
   1  -9   1        3.61        2.81      0.46 o 
   2  -9   1       13.56       15.84      1.35 o 
   3  -9   1        8.31        8.74      0.69 o 
   4  -9   1        7.33        7.51      0.60 o 
  -1  -8   1        2.73        2.28      0.35 o 
   0  -8   1       42.01       39.91      2.52 o 
   1  -8   1       39.38       36.28      2.66 o 
   2  -8   1       19.51       16.81      1.24 o 
   3  -8   1        9.34        5.67      1.05 o 
   4  -8   1       10.26        8.73      1.30 o 
   5  -8   1       10.05        8.37      1.16 o 
   6  -8   1       20.33       19.63      1.38 o 
  -3  -7   1        1.55        1.46      0.49 o 
  -2  -7   1       23.92       19.87      1.20 o 
  -1  -7   1        6.13        5.49      0.66 o 
   0  -7   1        6.27        6.44      0.79 o 
   1  -7   1       46.44       49.94      3.44 o 
   2  -7   1       84.28       69.76      3.89 o 
   3  -7   1        8.29        9.37      1.49 o 
   4  -7   1      251.37      229.79      7.28 o 
   5  -7   1       28.97       27.18      2.37 o 
   6  -7   1      115.80      111.69      4.04 o 
   7  -7   1       29.38       31.28      1.59 o 
  -4  -6   1        4.92        5.35      0.83 o 
  -3  -6   1       46.62       42.83      1.88 o 
  -2  -6   1        2.50        2.32      0.33 o 
  -1  -6   1       98.94       96.85      3.17 o 
   0  -6   1        1.76        2.34      0.46 o 
   1  -6   1      553.68      556.20     26.34 o 
   2  -6   1        7.64        8.93      1.27 o 
   3  -6   1      180.75      198.11      7.02 o 
   4  -6   1       17.87       20.94      2.17 o 
   5  -6   1       53.55       48.55      3.22 o 
   6  -6   1       26.42       28.07      1.48 o 
   7  -6   1       27.30       24.96      1.53 o 
  -5  -5   1       10.51        9.84      0.85 o 
  -4  -5   1       29.10       30.04      1.25 o 
  -3  -5   1       36.43       37.00      1.31 o 
  -2  -5   1       27.54       33.49      1.45 o 
  -1  -5   1       18.76       19.99      1.34 o 
   0  -5   1        1.15        4.13      2.08 o 
   1  -5   1        8.09       10.00      3.30 o 
   2  -5   1       84.23       67.22      9.16 o 
   3  -5   1        7.23        9.67      1.23 o 
   4  -5   1        6.80        5.30      0.67 o 
   5  -5   1       78.66       81.01      2.38 o 
   6  -5   1       46.78       44.92      2.93 o 
   7  -5   1        0.16        0.13      0.14 o 
  -5  -4   1        0.88        0.48      0.24 o 
  -4  -4   1        9.17        9.79      0.68 o 
  -3  -4   1       97.25       96.82      2.06 o 
  -2  -4   1       38.96       37.27      1.94 o 
  -1  -4   1      241.31      253.53      7.80 o 
   0  -4   1       31.74       30.07      2.56 o 
   1  -4   1      915.98     1021.62     29.05 o 
   2  -4   1      226.04      225.01     14.51 o 
   3  -4   1     1027.39     1074.25     34.20 o 
   4  -4   1      138.82      149.37      5.13 o 
   5  -4   1       68.64       65.97      5.12 o 
   6  -4   1        8.11        8.88      1.35 o 
   7  -4   1       11.20        8.24      1.16 o 
  -6  -3   1       15.80       11.98      1.27 o 
  -5  -3   1        0.26        0.32      0.18 o 
  -4  -3   1        5.23        6.38      0.54 o 
  -3  -3   1       81.75       69.47      4.63 o 
  -2  -3   1       78.67       72.44      4.12 o 
  -1  -3   1       55.07       69.02      2.96 o 
   0  -3   1       18.25       27.12      1.70 o 
   1  -3   1      639.61      672.41     35.99 o 
   2  -3   1       42.21       54.95      5.37 o 
   3  -3   1       18.21       33.63      7.23 o 
   4  -3   1       57.93       60.23      7.94 o 
   5  -3   1       15.11       19.42      1.87 o 
   6  -3   1       42.56       41.31      2.09 o 
   7  -3   1        0.68        0.35      0.30 o 
  -7  -2   1       18.25       15.13      1.21 o 
  -6  -2   1        0.00        0.07      0.31 o 
  -5  -2   1      168.07      174.27      5.94 o 
  -4  -2   1       51.25       51.32      1.23 o 
  -3  -2   1        0.02        0.86      0.50 o 
  -2  -2   1       45.01       48.40      2.82 o 
  -1  -2   1       35.18       29.86      1.59 o 
   0  -2   1      488.82      809.76     34.82 o 
   1  -2   1        7.08        6.33      0.48 o 
   2  -2   1        0.64        6.70      1.88 o 
   3  -2   1       13.22       11.23      3.08 o 
   5  -2   1        1.00        1.76      0.38 o 
   6  -2   1       12.58       14.17      1.69 o 
   7  -2   1        6.41        4.93      0.60 o 
  -7  -1   1       42.04       40.77      2.47 o 
  -6  -1   1        3.34        3.31      0.57 o 
  -5  -1   1      428.92      509.73     20.95 o 
  -4  -1   1        7.17        9.64      1.28 o 
  -3  -1   1      195.79      224.03      8.07 o 
  -2  -1   1      704.00      668.58      8.73 o 
  -1  -1   1       82.62       66.87      4.06 o 
   0  -1   1        7.69        4.40      0.72 o 
   1  -1   1      194.18      168.33      6.34 o 
   2  -1   1     1446.14     1111.44     21.78 o 
   3  -1   1       43.23       41.40      6.15 o 
   5  -1   1        2.48        3.20      0.71 o 
   6  -1   1        4.93        3.83      0.59 o 
   7  -1   1       15.24       12.54      0.89 o 
  -8   0   1       36.74       29.34      1.51 o 
  -7   0   1       28.68       25.99      2.25 o 
  -6   0   1      587.91      690.81     11.71 o 
  -5   0   1        2.76        4.08      0.63 o 
  -4   0   1     4913.73     4893.16     36.25 o 
  -3   0   1        8.03        6.30      0.76 o 
  -2   0   1     7149.09     6841.82     28.97 o 
  -1   0   1      169.93      152.58      5.00 o 
   0   0   1     1013.52     1276.69     15.79 o 
   1   0   1       74.44       58.70      3.04 o 
   2   0   1      104.61       72.30      2.92 o 
   3   0   1       35.43       27.51     13.69 o 
   4   0   1       89.48      101.62      9.57 o 
   5   0   1       50.57       48.89      4.64 o 
   6   0   1       20.47       21.59      1.34 o 
   7   0   1        4.95        4.38      0.70 o 
  -8   1   1       10.24       10.71      1.08 o 
  -7   1   1       36.48       31.21      2.22 o 
  -6   1   1      153.10      170.37      9.52 o 
  -5   1   1       66.57       94.46      7.37 o 
  -4   1   1        8.90       11.36      1.65 o 
  -3   1   1      791.17      725.84     80.73 o 
  -2   1   1      246.32      251.23     16.31 o 
  -1   1   1     1238.51     1251.81     32.24 o 
   0   1   1      625.06      624.29     13.90 o 
   1   1   1      159.61      167.77     10.20 o 
   2   1   1      266.75      221.29      8.69 o 
   3   1   1       72.76       89.76      4.73 o 
   4   1   1       46.51       50.83      1.59 o 
   5   1   1       37.47       39.17      1.89 o 
   6   1   1        6.17        4.99      0.97 o 
   7   1   1       17.30       17.55      1.18 o 
  -8   2   1        0.08        0.08      0.07 o 
  -7   2   1       11.13       10.00      0.97 o 
  -6   2   1        7.56        7.42      0.95 o 
  -5   2   1        3.70        5.85      1.16 o 
  -4   2   1      390.12      278.80    106.47 o 
  -3   2   1      292.57      307.58     11.89 o 
  -2   2   1      665.36      732.81     74.13 o 
  -1   2   1      152.40      148.47      5.07 o 
   0   2   1       44.63       26.87      1.83 o 
   1   2   1        0.33        0.11      0.18 o 
   2   2   1       57.39       56.04      4.97 o 
   3   2   1       73.87       86.56      7.21 o 
   4   2   1      136.72      146.46      2.88 o 
   5   2   1        4.14        4.27      0.63 o 
   6   2   1      117.99      116.99      3.96 o 
  -8   3   1       13.11       11.60      1.19 o 
  -7   3   1        0.23       -0.26      0.36 o 
  -6   3   1      207.71      221.68      7.58 o 
  -5   3   1      118.00      127.86      9.98 o 
  -4   3   1        2.21        3.76      1.28 o 
  -3   3   1       94.41       89.81      8.47 o 
  -2   3   1      623.68      629.11     41.61 o 
  -1   3   1      111.25      115.55      4.29 o 
   0   3   1       36.60       75.14      4.06 o 
   1   3   1      167.06      172.80      8.77 o 
   2   3   1        0.22        0.23      0.26 o 
   3   3   1       71.68       72.30      1.72 o 
   4   3   1       17.80       16.50      0.86 o 
   5   3   1       90.69       86.56      3.82 o 
   6   3   1        1.55        0.97      0.29 o 
  -8   4   1        1.34        1.36      0.44 o 
  -7   4   1      102.16      103.39      4.92 o 
  -6   4   1       70.98       71.24      4.45 o 
  -5   4   1      240.59      269.25      5.26 o 
  -4   4   1       38.76       33.57      4.00 o 
  -3   4   1      113.11       95.96      6.54 o 
  -2   4   1       71.01       69.91      7.81 o 
  -1   4   1      987.40     1040.78     15.86 o 
   0   4   1       23.27       30.67      3.05 o 
   1   4   1        7.14        5.95      1.88 o 
   2   4   1       50.04       57.06      1.78 o 
   3   4   1        1.56        3.13      0.37 o 
   4   4   1        0.48        0.45      0.14 o 
   5   4   1        1.15        1.46      0.44 o 
  -8   5   1       12.32       12.07      1.11 o 
  -7   5   1        0.41       -0.17      0.43 o 
  -6   5   1       11.81       13.92      1.94 o 
  -5   5   1      240.94      247.05      5.15 o 
  -4   5   1       24.55       27.56      1.67 o 
  -3   5   1      155.52      155.11     13.82 o 
  -2   5   1        3.66        2.36      1.46 o 
  -1   5   1      142.90      123.03      6.38 o 
   0   5   1      151.95      154.82      4.22 o 
   1   5   1       56.93       56.35      1.56 o 
   2   5   1       99.96      107.14      3.31 o 
   3   5   1       13.70       14.09      1.15 o 
   4   5   1       55.02       52.05      1.80 o 
  -7   6   1       13.69       13.68      1.37 o 
  -6   6   1        0.06       -0.05      0.33 o 
  -5   6   1      158.84      164.84      4.37 o 
  -4   6   1        0.04        0.21      0.21 o 
  -3   6   1      380.80      416.57     17.03 o 
  -2   6   1        0.02        0.12      0.33 o 
  -1   6   1      169.94      172.11      6.79 o 
   0   6   1       22.09       24.17      1.26 o 
   1   6   1      368.15      377.06      5.92 o 
   2   6   1        1.58        1.55      0.52 o 
   3   6   1      325.80      328.22      6.68 o 
  -6   7   1       18.22       14.70      1.57 o 
  -5   7   1        4.48        3.88      0.94 o 
  -4   7   1      159.31      144.63      5.85 o 
  -3   7   1       38.08       42.48      2.29 o 
  -2   7   1      224.33      223.91      5.03 o 
  -1   7   1       37.86       38.06      1.56 o 
   0   7   1       12.23       12.24      1.43 o 
   1   7   1       40.26       39.81      2.52 o 
   2   7   1       21.73       18.82      1.49 o 
  -6   8   1        6.82        6.87      0.90 o 
  -5   8   1        0.01        0.08      0.17 o 
  -4   8   1        1.42        1.46      0.50 o 
  -3   8   1       60.73       67.25      3.50 o 
  -2   8   1       49.70       51.38      3.01 o 
  -1   8   1       50.22       46.89      2.63 o 
   0   8   1        1.63        0.99      0.39 o 
   1   8   1       33.13       29.19      1.51 o 
  -4   9   1        9.34        9.94      0.69 o 
  -3   9   1        9.28       12.11      1.12 o 
  -2   9   1       88.06       84.87      2.67 o 
   0  -9   2        4.14        3.39      0.50 o 
   1  -9   2        0.02       -0.23      0.23 o 
   2  -9   2        7.05        7.50      1.25 o 
   3  -9   2        0.92        0.48      0.35 o 
   4  -9   2        1.56        1.32      0.31 o 
  -2  -8   2        6.38        7.12      0.72 o 
  -1  -8   2       28.20       20.12      1.56 o 
   0  -8   2        0.83        0.64      0.15 o 
   1  -8   2       32.19       23.33      2.23 o 
   2  -8   2        7.67        5.78      0.71 o 
   3  -8   2       44.64       38.67      1.87 o 
   4  -8   2        0.01       -0.03      0.18 o 
   5  -8   2        2.28        3.33      0.69 o 
  -2  -7   2       32.30       30.28      1.56 o 
  -1  -7   2        4.25        4.85      0.59 o 
   0  -7   2      405.20      413.35      9.75 o 
   1  -7   2       39.59       45.67      2.20 o 
   2  -7   2      331.55      297.95      8.16 o 
   3  -7   2       30.21       27.64      2.52 o 
   4  -7   2      103.41       98.27      3.15 o 
   5  -7   2       43.88       40.73      1.92 o 
   6  -7   2        4.69        5.63      0.87 o 
  -4  -6   2        0.49        0.43      0.16 o 
  -3  -6   2      181.46      172.40      4.04 o 
  -2  -6   2       19.18       16.34      1.26 o 
  -1  -6   2       99.43      109.86      7.30 o 
   0  -6   2        5.92        4.49      0.92 o 
   1  -6   2       95.06       77.84      3.68 o 
   2  -6   2       21.53       16.39      1.75 o 
   3  -6   2       91.82       82.75      4.29 o 
   4  -6   2        0.56        0.52      0.33 o 
   5  -6   2       36.69       37.58      2.79 o 
   6  -6   2        0.11       -0.02      0.11 o 
   7  -6   2       13.58       13.04      1.11 o 
  -5  -5   2        5.14        4.94      0.70 o 
  -4  -5   2        0.26        0.68      0.30 o 
  -3  -5   2        0.00        0.18      0.16 o 
  -2  -5   2        0.13       -0.28      0.28 o 
  -1  -5   2        0.06       -0.03      0.25 o 
   0  -5   2       12.42       11.98      3.58 o 
   1  -5   2      211.12      202.45     15.59 o 
   2  -5   2       48.20       45.00      7.77 o 
   3  -5   2        1.02        1.45      0.50 o 
   4  -5   2        1.80        1.82      0.63 o 
   5  -5   2      111.51      115.05      3.30 o 
   6  -5   2       11.79       11.57      1.37 o 
   7  -5   2       16.66       13.93      0.86 o 
  -5  -4   2        9.44       10.15      0.89 o 
  -4  -4   2       25.07       25.64      1.14 o 
  -3  -4   2      319.03      329.30      5.36 o 
  -2  -4   2       47.49       51.94      5.69 o 
  -1  -4   2     1422.38     1563.24     27.77 o 
   0  -4   2      177.45      215.47     15.82 o 
   1  -4   2      195.62      271.40     10.63 o 
   2  -4   2        0.02        0.47      0.25 o 
   3  -4   2        8.16       13.78      2.91 o 
   4  -4   2       16.78       16.02      1.14 o 
   5  -4   2       25.86       25.40      2.22 o 
   6  -4   2       14.14       14.96      1.66 o 
   7  -4   2        0.44        0.45      0.16 o 
  -6  -3   2        0.56        0.28      0.10 o 
  -5  -3   2       54.09       49.98      2.26 o 
  -4  -3   2        0.13        0.82      0.18 o 
  -3  -3   2      132.30      126.12      8.99 o 
  -2  -3   2       15.84       15.54      2.69 o 
  -1  -3   2       36.96       52.31      6.08 o 
   0  -3   2      105.71      178.06     16.20 o 
   1  -3   2        0.44        0.25      0.28 o 
   2  -3   2      246.13      243.62     13.68 o 
   3  -3   2       25.67       27.12      5.54 o 
   4  -3   2       21.58       21.43      1.33 o 
   5  -3   2        2.24        1.45      0.58 o 
   6  -3   2      102.17       98.97      4.35 o 
   7  -3   2        0.04       -0.07      0.09 o 
  -7  -2   2        0.06       -0.15      0.17 o 
  -6  -2   2       27.94       27.69      2.34 o 
  -5  -2   2        0.03        0.32      0.39 o 
  -4  -2   2       83.40       98.32      2.76 o 
  -3  -2   2       13.47       11.46      2.35 o 
  -2  -2   2       13.65       11.97      2.04 o 
  -1  -2   2      283.00      214.36     49.52 o 
   0  -2   2     3038.34     3851.40     97.07 o 
   1  -2   2       81.71       82.76      9.81 o 
   2  -2   2      203.68      193.81     11.02 o 
   3  -2   2        0.43        1.82      1.50 o 
   4  -2   2      138.50      143.49      5.57 o 
   5  -2   2        0.07        0.14      0.06 o 
   6  -2   2       12.21       12.56      1.04 o 
   7  -2   2       20.29       17.89      1.38 o 
  -7  -1   2       19.59       17.91      1.71 o 
  -6  -1   2       19.82       18.09      1.27 o 
  -5  -1   2        2.96        2.60      0.51 o 
  -4  -1   2       29.14       34.36      4.44 o 
  -3  -1   2        1.43        0.83      0.48 o 
  -2  -1   2     1119.02     1139.79     13.31 o 
  -1  -1   2      156.41      148.72      7.36 o 
   0  -1   2        1.13       -0.03      0.30 o 
   1  -1   2        8.67        5.63      1.29 o 
   2  -1   2       22.85       20.79      3.35 o 
   3  -1   2      114.09       93.38      8.84 o 
   4  -1   2       94.81       92.64     18.40 o 
   5  -1   2      158.99      154.71      3.74 o 
   6  -1   2        0.21        0.32      0.17 o 
   7  -1   2       21.80       20.79      0.89 o 
  -8   0   2      281.84      260.27      4.91 o 
  -7   0   2        1.84        1.05      0.41 o 
  -6   0   2      400.03      486.13      7.84 o 
  -5   0   2       37.96       41.99      1.92 o 
  -4   0   2      275.82      232.32     28.18 o 
  -3   0   2       22.99       21.65      4.96 o 
  -2   0   2      217.84      226.13      9.69 o 
  -1   0   2        1.97        1.49      0.83 o 
   0   0   2     1318.99     1379.83     24.22 o 
   1   0   2      360.92      312.16     10.66 o 
   2   0   2      388.13      268.07     11.33 o 
   3   0   2       61.28       45.56     12.80 o 
   4   0   2       45.34       41.65      1.42 o 
   5   0   2       20.60       21.31      1.11 o 
   6   0   2        6.33        5.76      0.62 o 
  -8   1   2       28.25       22.31      1.70 o 
  -7   1   2       20.63       20.27      1.83 o 
  -6   1   2       71.64       89.53      5.71 o 
  -5   1   2      139.34      159.31     28.56 o 
  -4   1   2       86.45       92.26      4.50 o 
  -3   1   2      170.09       80.92     54.87 o 
  -2   1   2     1149.49      567.48     91.25 o 
  -1   1   2      129.26      117.79     14.31 o 
   0   1   2      479.70      484.99     14.30 o 
   1   1   2      268.22      236.32     10.16 o 
   2   1   2       20.30       18.32      6.45 o 
   3   1   2       92.95      101.91      7.34 o 
   4   1   2        0.09        0.03      0.09 o 
   5   1   2       53.98       53.28      2.17 o 
   6   1   2        1.45        1.29      0.40 o 
  -8   2   2       26.44       22.03      1.17 o 
  -7   2   2        1.79        1.39      0.50 o 
  -6   2   2       68.70       82.29      5.55 o 
  -5   2   2        7.91       10.14      1.77 o 
  -4   2   2       21.36       23.35      2.35 o 
  -3   2   2       59.92       47.90      8.32 o 
  -2   2   2      398.52      349.79     14.53 o 
  -1   2   2      767.03      873.88     20.56 o 
   0   2   2     1055.90     1020.49     21.97 o 
   1   2   2        3.14        2.86      0.77 o 
   2   2   2      502.57      536.69     16.41 o 
   3   2   2       35.14       33.38      1.59 o 
   4   2   2      178.83      196.27      4.33 o 
   5   2   2       43.11       44.61      1.88 o 
   6   2   2        4.18        4.62      0.64 o 
  -8   3   2        0.14        0.15      0.12 o 
  -7   3   2       24.33       22.38      2.38 o 
  -6   3   2      117.68      141.44      7.46 o 
  -5   3   2       42.39       34.57      5.70 o 
  -4   3   2       12.75        7.22      1.83 o 
  -3   3   2       19.39        9.08      1.66 o 
  -2   3   2        3.43        2.73      0.60 o 
  -1   3   2      999.23     1014.25     13.48 o 
   0   3   2       46.40       41.96      2.96 o 
   1   3   2      649.20      690.57     18.56 o 
   2   3   2       46.23       51.94      1.62 o 
   3   3   2        8.90       10.63      0.80 o 
   4   3   2        5.93        5.53      0.70 o 
   5   3   2        7.54        8.46      1.02 o 
  -8   4   2        4.63        3.41      0.48 o 
  -7   4   2       11.85       12.00      1.73 o 
  -6   4   2       62.60       69.46      3.38 o 
  -5   4   2      267.96      165.73     23.71 o 
  -4   4   2       15.81       16.03      2.92 o 
  -3   4   2       29.96       47.29      7.27 o 
  -2   4   2        0.41        1.32      1.02 o 
  -1   4   2       21.53       27.12      2.33 o 
   0   4   2        0.35        0.66      0.68 o 
   1   4   2       29.62       33.47      1.31 o 
   2   4   2        0.00        0.09      0.14 o 
   3   4   2       10.09        9.35      0.77 o 
   4   4   2        4.52        4.49      0.55 o 
   5   4   2        0.06        0.18      0.14 o 
  -8   5   2        1.52        1.01      0.35 o 
  -7   5   2       25.97       24.98      2.42 o 
  -6   5   2        2.22        1.84      0.47 o 
  -5   5   2       45.86       52.94      4.34 o 
  -4   5   2       88.53       93.25      2.50 o 
  -3   5   2       13.23       15.00      1.15 o 
  -2   5   2      351.07      299.83     46.48 o 
  -1   5   2       35.52       43.30      2.51 o 
   0   5   2      285.52      308.63      4.78 o 
   1   5   2       63.32       71.10      2.14 o 
   2   5   2       24.30       26.16      1.30 o 
   3   5   2        5.81        7.51      0.77 o 
   4   5   2       63.42       60.23      2.06 o 
  -7   6   2      146.66      151.64      5.14 o 
  -6   6   2        3.74        4.22      0.65 o 
  -5   6   2      114.27      129.55      3.84 o 
  -4   6   2        6.65       11.98      1.25 o 
  -3   6   2      675.85      831.31     57.49 o 
  -2   6   2       38.76       51.42      3.18 o 
  -1   6   2     1027.99     1040.24     10.03 o 
   0   6   2       10.78       13.77      1.15 o 
   1   6   2      211.46      212.19      6.43 o 
   2   6   2        3.82        4.19      0.84 o 
   3   6   2        0.71        0.67      0.22 o 
  -6   7   2      102.66      104.87      4.21 o 
  -5   7   2       41.82       36.83      2.85 o 
  -4   7   2       69.52       88.31      3.86 o 
  -3   7   2      130.13      130.32      3.94 o 
  -2   7   2       92.94      102.38      3.34 o 
  -1   7   2       10.00        8.49      0.71 o 
   0   7   2       97.41       96.07      3.92 o 
   1   7   2        0.23        0.39      0.26 o 
   2   7   2        9.23        7.69      0.79 o 
  -6   8   2       34.67       35.35      1.98 o 
  -5   8   2       45.29       52.79      2.83 o 
  -4   8   2       17.39       19.55      1.81 o 
  -3   8   2       14.62       15.23      1.55 o 
  -2   8   2       34.37       32.30      3.28 o 
  -1   8   2       18.79       17.51      1.25 o 
   0   8   2       92.20       84.79      2.68 o 
  -4   9   2        8.27        7.93      0.77 o 
   1  -9   3        2.84        2.19      0.39 o 
   2  -9   3        0.89        0.55      0.62 o 
   3  -9   3        3.10        2.80      0.47 o 
  -2  -8   3        0.77        1.64      0.41 o 
  -1  -8   3        7.14        7.49      0.97 o 
   0  -8   3        0.66        0.40      0.21 o 
   1  -8   3       20.84       22.48      1.40 o 
   2  -8   3       15.67       17.04      0.95 o 
   3  -8   3       32.23       34.92      2.48 o 
   4  -8   3        7.30        6.91      1.03 o 
   5  -8   3        1.25        1.27      0.32 o 
  -3  -7   3        2.94        4.99      0.85 o 
  -2  -7   3      179.54      186.77      5.81 o 
  -1  -7   3        6.72        5.26      0.93 o 
   0  -7   3       78.58       65.28      2.55 o 
   1  -7   3       15.45       11.93      1.10 o 
   2  -7   3        5.17        2.35      0.46 o 
   3  -7   3       10.32        8.34      0.90 o 
   4  -7   3        2.63        3.73      0.59 o 
   5  -7   3       42.90       41.23      2.43 o 
   6  -7   3        3.49        3.54      0.57 o 
  -4  -6   3        0.97        1.21      0.35 o 
  -3  -6   3       20.33       20.83      1.10 o 
  -2  -6   3        8.60        8.46      0.73 o 
  -1  -6   3       58.75       61.94     10.55 o 
   0  -6   3       16.17       17.35      1.93 o 
   1  -6   3      103.07      108.22      3.23 o 
   2  -6   3        3.72        3.93      0.49 o 
   3  -6   3       87.24       92.15      3.21 o 
   4  -6   3        0.15        0.16      0.18 o 
   5  -6   3       25.57       27.91      1.62 o 
   6  -6   3       15.50       15.16      1.41 o 
  -5  -5   3        0.15        0.18      0.18 o 
  -4  -5   3        1.90        3.12      0.61 o 
  -3  -5   3       26.06       27.73      1.37 o 
  -2  -5   3        1.66        2.01      0.43 o 
  -1  -5   3       14.55       12.73      1.08 o 
   0  -5   3        0.26       -0.12      0.21 o 
   1  -5   3      291.41      286.58     13.44 o 
   2  -5   3       16.13       19.22      1.26 o 
   3  -5   3       18.82       15.71      1.69 o 
   4  -5   3       71.75       77.57      4.08 o 
   5  -5   3        0.00        0.24      0.10 o 
   6  -5   3      288.60      296.25      4.53 o 
  -6  -4   3        1.23        1.28      0.34 o 
  -5  -4   3      216.22      223.26      6.26 o 
  -4  -4   3       20.50       23.16      1.32 o 
  -3  -4   3       57.42       63.11      2.05 o 
  -2  -4   3       56.02       62.65      2.21 o 
  -1  -4   3        2.03        8.90      2.17 o 
   0  -4   3      145.48      415.28     23.79 o 
   1  -4   3      107.65      120.51     10.69 o 
   2  -4   3       64.39       72.40      9.09 o 
   3  -4   3        2.00        2.67      0.66 o 
   4  -4   3       73.88       76.75      2.58 o 
   5  -4   3       18.04       18.64      1.86 o 
   6  -4   3       11.19       11.57      0.93 o 
   7  -4   3       35.28       33.68      1.63 o 
  -6  -3   3        0.14        0.19      0.28 o 
  -5  -3   3       17.27       19.01      2.05 o 
  -4  -3   3        5.14        5.58      0.79 o 
  -3  -3   3        2.58        2.33      0.36 o 
  -2  -3   3       34.57       26.44      3.81 o 
  -1  -3   3      151.72      197.65      7.21 o 
   0  -3   3        1.69        8.76      1.95 o 
   1  -3   3        0.29        0.79      0.91 o 
   2  -3   3      501.82      489.60     21.52 o 
   3  -3   3        0.00        0.76      1.08 o 
   4  -3   3       63.61       69.54      3.37 o 
   5  -3   3        0.11       -0.07      0.18 o 
   6  -3   3        7.47        7.59      0.72 o 
   7  -3   3        3.52        3.62      0.54 o 
  -7  -2   3        0.53        0.17      0.10 o 
  -6  -2   3        6.02        6.07      0.78 o 
  -5  -2   3       74.70       79.94      2.89 o 
  -4  -2   3      332.30      335.85      3.92 o 
  -3  -2   3       71.21       79.68      6.33 o 
  -2  -2   3      167.73      146.04      7.06 o 
  -1  -2   3       83.34       60.81      4.10 o 
   0  -2   3      288.05      186.80      8.63 o 
   1  -2   3       13.91        7.21      1.95 o 
   2  -2   3       62.52       70.84      7.71 o 
   3  -2   3        6.78        4.70      2.29 o 
   4  -2   3      121.01      126.69      4.47 o 
   5  -2   3        0.55        0.38      0.22 o 
   6  -2   3       42.72       40.65      2.42 o 
   7  -2   3        0.03        0.10      0.10 o 
  -7  -1   3        5.47        4.11      0.54 o 
  -6  -1   3       38.09       44.42      2.29 o 
  -5  -1   3       23.84       26.44      1.63 o 
  -4  -1   3        0.86        0.82      0.63 o 
  -3  -1   3      108.79      119.86      5.41 o 
  -2  -1   3       12.85       16.21      2.99 o 
  -1  -1   3      102.69      180.81     10.34 o 
   0  -1   3      542.17      517.21     17.58 o 
   1  -1   3      737.95      530.93     15.80 o 
   2  -1   3       96.35       61.18      6.56 o 
   3  -1   3      265.04      231.70     15.66 o 
   4  -1   3       30.20       25.89      1.49 o 
   5  -1   3      163.47      177.42      4.61 o 
   6  -1   3        5.61        7.03      0.93 o 
  -8   0   3       55.84       44.56      2.01 o 
  -7   0   3        4.75        3.43      0.60 o 
  -6   0   3       39.14       46.38      2.37 o 
  -5   0   3        1.04        1.73      0.73 o 
  -4   0   3      290.21      226.79     24.73 o 
  -3   0   3       20.32       23.88      3.72 o 
  -2   0   3      517.86      503.80     17.00 o 
  -1   0   3       60.11       64.61      6.06 o 
   0   0   3      697.97      711.77     21.97 o 
   1   0   3       20.05       14.26      2.98 o 
   2   0   3       60.52       43.81      5.28 o 
   3   0   3        9.75        9.64      2.24 o 
   4   0   3       32.61       31.49      1.33 o 
   5   0   3        0.05        0.09      0.06 o 
   6   0   3       35.89       33.37      1.69 o 
  -8   1   3        1.44        1.18      0.33 o 
  -7   1   3       12.25       11.71      1.24 o 
  -6   1   3      180.44      198.66      8.37 o 
  -5   1   3        4.17        2.98      0.82 o 
  -4   1   3      137.19      149.07      7.33 o 
  -3   1   3       52.66       74.80      7.51 o 
  -2   1   3      193.34      190.25     10.80 o 
  -1   1   3       31.75       42.63      5.08 o 
   0   1   3        1.05        1.18      0.84 o 
   1   1   3      301.31      223.32     12.14 o 
   2   1   3        3.15        1.89      0.99 o 
   3   1   3       45.58       49.17      1.51 o 
   4   1   3       13.16       11.62      0.80 o 
   5   1   3        3.82        4.88      0.59 o 
   6   1   3        5.19        4.18      0.52 o 
  -8   2   3        0.73        0.50      0.17 o 
  -7   2   3       22.98       22.71      2.69 o 
  -6   2   3      120.25      143.88      7.23 o 
  -5   2   3      173.49      191.08     12.92 o 
  -3   2   3       32.12        9.52      2.62 o 
  -2   2   3      238.82      287.23     14.24 o 
  -1   2   3       66.05       71.94      6.90 o 
   0   2   3      776.45      847.73     24.86 o 
   1   2   3      239.54      182.20     34.21 o 
   2   2   3      162.13      178.88      8.93 o 
   3   2   3       82.84       90.39      2.71 o 
   4   2   3        0.39        0.41      0.19 o 
   5   2   3        6.74        7.28      0.66 o 
  -8   3   3        0.53        0.41      0.16 o 
  -7   3   3        2.05        1.25      0.53 o 
  -6   3   3        0.07        1.07      0.68 o 
  -5   3   3      334.05      335.29      6.04 o 
  -4   3   3        4.56        2.83      1.57 o 
  -3   3   3      553.34      452.40     20.49 o 
  -2   3   3      427.38      420.78     12.66 o 
  -1   3   3        5.03        1.90      0.68 o 
   0   3   3      146.91      154.41     12.38 o 
   1   3   3       17.85       19.03      3.26 o 
   2   3   3       44.55       57.17      1.79 o 
   3   3   3       22.73       23.19      1.19 o 
   4   3   3        3.56        4.21      0.56 o 
   5   3   3        0.21        0.72      0.26 o 
  -8   4   3        0.52        0.24      0.11 o 
  -7   4   3       14.28       15.11      2.04 o 
  -6   4   3        0.56        0.72      0.62 o 
  -5   4   3       48.89       49.36      3.21 o 
  -4   4   3       11.67       11.18      1.00 o 
  -3   4   3       34.28       29.95      4.11 o 
  -2   4   3        0.66        0.44      0.44 o 
  -1   4   3      138.00      128.94     15.55 o 
   0   4   3       12.11       10.79      0.91 o 
   1   4   3        0.09        0.18      0.13 o 
   2   4   3        4.38        6.09      0.62 o 
   3   4   3       65.54       69.49      1.94 o 
   4   4   3        5.52        6.06      0.78 o 
  -8   5   3       42.34       43.23      1.59 o 
  -7   5   3        0.63        0.54      0.42 o 
  -6   5   3      220.27      245.76      5.30 o 
  -5   5   3       23.84       25.89      1.77 o 
  -4   5   3      207.07      223.55     12.59 o 
  -3   5   3      181.15      197.04      6.82 o 
  -2   5   3       27.02       34.15      2.52 o 
  -1   5   3       49.91       44.04      2.34 o 
   0   5   3      209.83      199.64      6.34 o 
   1   5   3      163.77      173.08      3.99 o 
   2   5   3      152.29      149.60      3.55 o 
   3   5   3       16.05       15.70      1.30 o 
  -7   6   3      317.65      305.86      6.84 o 
  -6   6   3       38.33       42.47      2.02 o 
  -5   6   3      673.25      794.90     29.88 o 
  -4   6   3       22.45       28.43      1.88 o 
  -3   6   3      104.26       98.08      3.38 o 
  -2   6   3        2.98        3.00      0.55 o 
  -1   6   3        2.31        3.05      0.78 o 
   0   6   3       17.58       16.48      1.77 o 
   1   6   3       82.66       86.33      3.82 o 
   2   6   3        5.79        6.13      0.85 o 
  -6   7   3       87.32       95.70      3.88 o 
  -5   7   3       17.90       20.98      2.03 o 
  -4   7   3       66.96       77.07      2.92 o 
  -3   7   3       19.67       25.13      2.39 o 
  -2   7   3        0.32        0.08      0.10 o 
  -1   7   3        0.00        0.00      0.11 o 
   0   7   3       17.53       16.92      1.51 o 
   1   7   3        1.67        1.93      0.45 o 
  -6   8   3       48.24       45.60      2.02 o 
  -5   8   3       16.01       15.87      1.42 o 
  -4   8   3       88.27       90.48      3.56 o 
  -3   8   3        6.48        4.89      0.45 o 
  -2   8   3        3.05        3.88      0.76 o 
  -1   8   3        7.28        7.22      0.73 o 
  -1  -8   4       17.56       20.22      1.50 o 
   0  -8   4        0.08        0.03      0.26 o 
   1  -8   4        2.69        2.27      0.35 o 
   2  -8   4        0.04        0.03      0.23 o 
   3  -8   4        1.86        2.01      0.48 o 
   4  -8   4        0.43        0.50      0.21 o 
  -2  -7   4        9.10       12.75      1.50 o 
  -1  -7   4        9.24        7.98      0.81 o 
   0  -7   4        7.90        8.28      0.97 o 
   1  -7   4       96.22       94.10      2.88 o 
   2  -7   4        0.09        0.81      0.46 o 
   3  -7   4        7.99        7.70      1.11 o 
   4  -7   4        7.34        6.95      0.69 o 
   5  -7   4       28.17       28.41      1.74 o 
  -4  -6   4       14.44       12.89      1.10 o 
  -3  -6   4       53.14       46.53      3.40 o 
  -2  -6   4        0.02       -0.08      0.74 o 
  -1  -6   4       83.53      111.54      3.33 o 
   0  -6   4        3.05        3.41      0.58 o 
   1  -6   4       65.16       70.52      2.12 o 
   2  -6   4       34.63       33.42      1.91 o 
   3  -6   4      205.06      214.15      4.83 o 
   4  -6   4        7.49        7.18      1.19 o 
   5  -6   4       27.57       28.18      2.06 o 
   6  -6   4        3.78        3.93      0.56 o 
  -5  -5   4       21.00       20.65      1.52 o 
  -4  -5   4        0.71        0.90      0.45 o 
  -3  -5   4       64.36       64.61      3.47 o 
  -2  -5   4       11.88       13.83      0.95 o 
  -1  -5   4        2.67        3.01      0.41 o 
   0  -5   4      130.85      184.85      4.78 o 
   1  -5   4       15.09       15.48      1.27 o 
   2  -5   4      768.84      786.60     16.29 o 
   3  -5   4       17.11       18.93      1.46 o 
   4  -5   4      613.97      641.18     11.60 o 
   5  -5   4       81.53       86.25      2.49 o 
   6  -5   4       87.94       88.82      1.98 o 
  -6  -4   4       28.95       25.08      1.60 o 
  -5  -4   4        5.52        6.79      1.15 o 
  -4  -4   4       49.66       49.12      2.89 o 
  -3  -4   4       20.85       22.12      1.54 o 
  -2  -4   4       13.56       13.04      0.83 o 
  -1  -4   4       51.52       81.75      7.33 o 
   0  -4   4      185.04      457.60     19.70 o 
   1  -4   4      140.27      148.58     12.54 o 
   2  -4   4       79.49       96.23      2.92 o 
   3  -4   4       36.67       41.00      1.97 o 
   4  -4   4        0.02        0.12      0.08 o 
   5  -4   4       70.14       76.18      2.46 o 
   6  -4   4       25.02       27.12      1.16 o 
  -6  -3   4        4.15        4.19      0.83 o 
  -5  -3   4       47.99       53.62      3.33 o 
  -4  -3   4       25.22       32.56      1.93 o 
  -3  -3   4        2.10        4.93      0.95 o 
  -2  -3   4      236.37      261.33     11.89 o 
  -1  -3   4       28.98       33.55      2.67 o 
   0  -3   4       18.20       16.87      2.37 o 
   1  -3   4       42.06       40.40      6.10 o 
   2  -3   4       15.30       16.37      4.30 o 
   3  -3   4        3.72        5.60      0.66 o 
   4  -3   4       65.82       67.93      2.49 o 
   5  -3   4       18.45       21.37      1.27 o 
   6  -3   4        1.20        1.18      0.35 o 
  -7  -2   4        5.20        6.13      0.78 o 
  -6  -2   4        9.94       10.75      1.47 o 
  -5  -2   4       29.07       27.64      1.87 o 
  -4  -2   4       12.40       11.91      1.08 o 
  -3  -2   4        5.36        8.43      2.08 o 
  -2  -2   4       45.49       58.25      6.24 o 
  -1  -2   4        2.78        4.46      1.73 o 
   0  -2   4      769.25      591.39     18.66 o 
   1  -2   4       31.10       26.41      4.15 o 
   2  -2   4      328.91      295.16     17.95 o 
   3  -2   4       24.12       22.40      1.30 o 
   4  -2   4       37.16       39.25      1.50 o 
   5  -2   4        2.50        2.34      0.58 o 
   6  -2   4       19.80       20.53      1.46 o 
  -7  -1   4       17.25       16.44      0.89 o 
  -6  -1   4        5.79        4.60      0.59 o 
  -5  -1   4        2.13        1.98      0.41 o 
  -4  -1   4       34.86       34.99      1.79 o 
  -3  -1   4      172.99      174.59      7.58 o 
  -2  -1   4      276.08      282.67     14.96 o 
  -1  -1   4      916.35     1074.61     29.65 o 
   0  -1   4      174.08      192.51     12.78 o 
   1  -1   4      894.93      643.74     20.57 o 
   2  -1   4       67.86       41.64      6.15 o 
   3  -1   4      229.52      221.92     11.70 o 
   4  -1   4        3.13        3.52      0.54 o 
   5  -1   4       11.95       11.72      0.93 o 
   6  -1   4        0.16        0.03      0.02 o 
  -7   0   4        8.88        7.67      1.72 o 
  -6   0   4       38.72       44.67      3.96 o 
  -5   0   4        2.24        2.06      0.69 o 
  -4   0   4      128.71      116.32      6.65 o 
  -3   0   4        9.60       10.49      2.97 o 
  -2   0   4        3.08        3.04      1.40 o 
  -1   0   4       39.11       44.22      6.13 o 
   0   0   4      324.00      351.40     17.90 o 
   1   0   4       17.45       14.42      3.23 o 
   2   0   4      122.49       87.87      8.69 o 
   3   0   4       95.90      103.69      3.58 o 
   4   0   4       86.36       97.17      2.86 o 
   5   0   4        6.69        5.82      0.60 o 
  -8   1   4       11.74       10.55      1.05 o 
  -7   1   4        3.07        3.14      1.08 o 
  -6   1   4       29.81       31.48      3.38 o 
  -5   1   4        1.97        1.93      0.72 o 
  -4   1   4        0.61        0.38      0.36 o 
  -3   1   4       92.21       85.72      8.81 o 
  -2   1   4       15.71       19.93      4.07 o 
  -1   1   4        6.99       16.55      3.84 o 
   0   1   4      141.83      126.95     11.14 o 
   1   1   4       19.39       21.32      4.09 o 
   2   1   4        1.76        3.02      0.46 o 
   3   1   4      214.74      237.50      5.45 o 
   4   1   4        0.24        0.34      0.14 o 
   5   1   4       56.84       61.10      2.64 o 
  -8   2   4       40.50       38.14      2.65 o 
  -7   2   4       43.88       61.98      4.80 o 
  -6   2   4        1.88        4.13      1.34 o 
  -5   2   4        7.23       12.90      2.22 o 
  -4   2   4      234.58      209.59     15.13 o 
  -3   2   4      141.70      130.12     11.09 o 
  -2   2   4      600.79      640.23     24.11 o 
  -1   2   4       54.25       62.04      7.67 o 
   0   2   4        4.85        8.81      3.07 o 
   1   2   4       30.54       22.34      3.57 o 
   2   2   4       50.83       60.53      1.98 o 
   3   2   4        0.34        0.44      0.17 o 
   4   2   4       69.44       76.77      2.28 o 
   5   2   4        9.55       10.30      0.91 o 
  -8   3   4        2.25        2.48      0.63 o 
  -7   3   4       54.47       78.79      5.25 o 
  -6   3   4      219.17      272.68      9.75 o 
  -5   3   4        1.13        1.02      0.35 o 
  -4   3   4      226.53      259.34     23.12 o 
  -3   3   4       13.50       19.56      4.42 o 
  -2   3   4        1.58        3.48      1.77 o 
  -1   3   4       23.82       24.59      2.73 o 
   0   3   4        0.27        0.60      0.74 o 
   1   3   4       21.77       22.94      1.09 o 
   2   3   4        0.01       -0.02      0.14 o 
   3   3   4       20.71       21.14      1.28 o 
   4   3   4       30.29       28.66      1.20 o 
  -8   4   4       15.34       15.09      1.45 o 
  -7   4   4        3.30        4.04      1.09 o 
  -6   4   4        0.80        0.81      0.34 o 
  -5   4   4      103.56      111.29      4.94 o 
  -4   4   4        1.77        1.60      0.49 o 
  -3   4   4        1.67        1.35      0.46 o 
  -2   4   4        2.97        3.10      0.67 o 
  -1   4   4      328.68      318.48      6.35 o 
   0   4   4        1.17        1.52      0.31 o 
   1   4   4       19.10       18.92      1.02 o 
   2   4   4        9.99       11.89      1.00 o 
   3   4   4       18.19       19.59      1.05 o 
  -8   5   4       21.52       19.60      1.42 o 
  -7   5   4       55.34       53.19      3.18 o 
  -6   5   4        1.44        2.21      0.53 o 
  -5   5   4       43.73       45.40      3.26 o 
  -4   5   4       90.17       85.27      4.16 o 
  -3   5   4      249.94      251.25      7.39 o 
  -2   5   4      253.73      227.82      6.66 o 
  -1   5   4        8.66       10.92      1.00 o 
   0   5   4       82.18       73.97      2.52 o 
   1   5   4        0.99        0.76      0.23 o 
   2   5   4       42.32       42.21      1.60 o 
  -7   6   4        8.79        6.72      0.85 o 
  -6   6   4        0.02       -0.02      0.15 o 
  -5   6   4        4.83        5.73      0.82 o 
  -4   6   4        0.11        0.08      0.10 o 
  -3   6   4       65.06       59.75      2.05 o 
  -2   6   4        0.38        0.60      0.22 o 
  -1   6   4      362.61      351.89      7.97 o 
   0   6   4       48.00       49.95      2.89 o 
   1   6   4      176.31      166.34      4.56 o 
  -6   7   4        0.09        0.22      0.18 o 
  -5   7   4        1.85        2.24      0.61 o 
  -4   7   4        9.41        6.23      1.07 o 
  -3   7   4       58.99       69.98      3.73 o 
  -2   7   4       47.14       43.81      2.79 o 
  -1   7   4        9.27        8.71      0.75 o 
   0   7   4        1.47        2.06      0.44 o 
  -5   8   4        0.58        0.66      0.24 o 
  -4   8   4        0.02       -0.05      0.05 o 
  -3   8   4       35.73       46.21      2.38 o 
   0  -8   5        0.47        0.81      0.25 o 
   1  -8   5       11.46       12.09      1.17 o 
   2  -8   5        1.82        2.59      0.56 o 
   3  -8   5       27.33       30.88      1.60 o 
  -2  -7   5        6.56        9.86      1.14 o 
  -1  -7   5        6.02        6.58      0.69 o 
   0  -7   5       11.99       12.00      0.93 o 
   1  -7   5       31.43       37.62      2.59 o 
   2  -7   5       23.67       23.18      1.32 o 
   3  -7   5        6.46        6.37      0.65 o 
   4  -7   5        5.46        5.42      0.49 o 
  -4  -6   5        7.74        8.37      0.86 o 
  -3  -6   5       32.25       31.07      2.02 o 
  -2  -6   5        8.20       10.89      0.83 o 
  -1  -6   5      178.84      243.58      3.69 o 
   0  -6   5       11.16       12.35      2.26 o 
   1  -6   5       30.30       28.80      1.72 o 
   2  -6   5        0.03        0.01      0.10 o 
   3  -6   5        8.59        8.37      0.85 o 
   4  -6   5        4.22        4.93      0.87 o 
   5  -6   5        0.25        0.25      0.18 o 
  -5  -5   5       11.85       11.05      1.06 o 
  -4  -5   5       57.53       60.31      3.11 o 
  -3  -5   5       21.58       22.72      1.53 o 
  -2  -5   5      311.94      323.48      4.54 o 
  -1  -5   5       17.20       22.16      1.47 o 
   0  -5   5      631.56      893.89     14.35 o 
   1  -5   5      205.22      207.58      4.63 o 
   2  -5   5      218.84      213.65      4.59 o 
   3  -5   5       92.71       91.19      3.33 o 
   4  -5   5       76.75       77.96      3.66 o 
   5  -5   5        1.42        0.88      0.18 o 
  -6  -4   5        0.57        1.07      0.32 o 
  -5  -4   5       38.04       40.01      2.57 o 
  -4  -4   5       41.26       36.83      2.70 o 
  -3  -4   5       72.26       74.18      2.72 o 
  -2  -4   5      101.41      100.07      3.08 o 
  -1  -4   5        1.72        1.81      0.61 o 
   0  -4   5       23.70       28.48      1.98 o 
   1  -4   5       63.59       59.48      2.27 o 
   2  -4   5       73.86       73.97      2.68 o 
   3  -4   5       83.06       79.32      3.76 o 
   4  -4   5       10.95       11.59      0.79 o 
   5  -4   5       22.45       24.33      1.17 o 
  -6  -3   5       11.95       14.50      1.48 o 
  -5  -3   5       29.12       28.83      2.40 o 
  -4  -3   5        0.11        0.02      0.46 o 
  -3  -3   5       62.84       56.84      2.17 o 
  -2  -3   5        4.09        4.03      0.60 o 
  -1  -3   5        7.06        7.61      0.92 o 
   0  -3   5      166.05      118.41     10.21 o 
   1  -3   5        1.83        0.89      0.26 o 
   2  -3   5        1.44        1.93      0.38 o 
   3  -3   5       14.61       15.07      1.15 o 
   4  -3   5        7.19        8.16      0.68 o 
   5  -3   5       10.33       11.55      1.20 o 
   6  -3   5       19.57       21.61      1.15 o 
  -7  -2   5        0.01        0.00      0.10 o 
  -6  -2   5       23.61       24.35      1.55 o 
  -5  -2   5        0.10        0.15      0.61 o 
  -4  -2   5      298.26      306.83      6.10 o 
  -3  -2   5        0.18        0.10      0.23 o 
  -2  -2   5      343.96      343.81     34.66 o 
  -1  -2   5       66.54       51.02      6.49 o 
   0  -2   5      258.70      152.57     10.56 o 
   1  -2   5       10.71        9.04      2.86 o 
   2  -2   5      171.88      180.24      7.77 o 
   3  -2   5        4.22        5.45      0.67 o 
   4  -2   5        0.01        0.06      0.19 o 
   5  -2   5        0.13        0.39      0.15 o 
  -7  -1   5       22.42       23.07      2.24 o 
  -6  -1   5       49.35       48.32      2.36 o 
  -5  -1   5      198.38      205.48      5.14 o 
  -4  -1   5       27.37       23.64      1.80 o 
  -3  -1   5      398.38      414.29     20.95 o 
  -2  -1   5      120.57      116.28     11.15 o 
  -1  -1   5      230.30      240.70     15.99 o 
   0  -1   5        1.26        0.84      0.82 o 
   1  -1   5       45.57       26.03      4.52 o 
   2  -1   5        1.96        1.13      0.66 o 
   3  -1   5       85.82       91.60      2.90 o 
   4  -1   5        6.49        6.61      0.71 o 
   5  -1   5       18.77       20.86      1.05 o 
  -7   0   5        6.85        8.08      1.50 o 
  -6   0   5       13.19       15.02      2.39 o 
  -5   0   5        9.78       12.05      2.03 o 
  -4   0   5      141.81      141.15      8.18 o 
  -3   0   5        2.09        0.99      0.58 o 
  -2   0   5       32.21       44.57      7.05 o 
  -1   0   5      106.86       97.96     10.69 o 
   0   0   5      266.17      277.65     17.71 o 
   1   0   5       11.52       14.31      3.73 o 
   2   0   5       82.73       92.33      4.32 o 
   3   0   5       22.27       23.00      1.42 o 
   4   0   5       37.65       40.01      1.71 o 
   5   0   5        7.79        8.56      0.86 o 
  -7   1   5        0.04        0.26      0.43 o 
  -6   1   5       13.86       16.72      2.58 o 
  -5   1   5        0.27        0.38      0.81 o 
  -4   1   5      120.77      129.17      5.48 o 
  -3   1   5       27.86       30.77      5.94 o 
  -2   1   5       41.97       37.57      6.60 o 
  -1   1   5      613.56      644.88     27.90 o 
   0   1   5       32.29       32.76      6.28 o 
   1   1   5      217.62      182.37     45.71 o 
   2   1   5        0.96        0.82      0.26 o 
   3   1   5       62.03       66.17      3.39 o 
   4   1   5        3.08        2.98      0.62 o 
   5   1   5      126.98      126.10      2.76 o 
  -8   2   5       19.47       16.38      1.41 o 
  -7   2   5        6.83       10.01      1.79 o 
  -6   2   5       95.78      102.99      6.01 o 
  -5   2   5        2.07        1.97      0.51 o 
  -4   2   5        1.02        1.86      0.42 o 
  -3   2   5       25.74       25.43      1.48 o 
  -2   2   5       59.44       76.69      9.60 o 
  -1   2   5       46.68       48.38      7.94 o 
   0   2   5      169.89      195.07     20.99 o 
   1   2   5        9.55        9.67      1.09 o 
   2   2   5       92.11      103.14      4.21 o 
   3   2   5      148.28      165.46      5.22 o 
   4   2   5       30.55       33.51      1.86 o 
  -8   3   5       48.03       51.01      2.58 o 
  -7   3   5        1.92        3.70      0.96 o 
  -6   3   5        1.23        0.74      0.28 o 
  -5   3   5        0.00        0.55      0.42 o 
  -4   3   5        0.00        0.25      0.19 o 
  -3   3   5       38.71       33.95      1.73 o 
  -2   3   5        9.85       10.44      0.92 o 
  -1   3   5      145.91      144.53      7.37 o 
   0   3   5       97.44       93.13      6.14 o 
   1   3   5      348.05      364.37      7.72 o 
   2   3   5       61.43       65.03      2.25 o 
   3   3   5       43.78       44.00      2.32 o 
   4   3   5        1.36        1.35      0.28 o 
  -8   4   5        6.50        6.12      0.82 o 
  -7   4   5        1.20        1.33      0.67 o 
  -6   4   5        8.62        8.15      1.27 o 
  -5   4   5      130.66      140.86      5.58 o 
  -4   4   5       10.97        9.90      1.46 o 
  -3   4   5        0.43        1.23      0.51 o 
  -2   4   5        8.79        7.71      0.83 o 
  -1   4   5       41.63       31.96      2.42 o 
   0   4   5       20.73       21.86      1.40 o 
   1   4   5       64.31       59.06      2.01 o 
   2   4   5       32.20       32.86      1.40 o 
   3   4   5      110.92      117.48      2.90 o 
  -7   5   5       41.97       39.42      2.37 o 
  -6   5   5       86.70       87.38      7.21 o 
  -5   5   5        0.18        0.34      0.31 o 
  -4   5   5      124.15      121.39      5.20 o 
  -3   5   5        1.47        1.43      0.50 o 
  -2   5   5      103.80       94.52      4.15 o 
  -1   5   5        4.45        5.45      0.71 o 
   0   5   5        0.02       -0.03      0.09 o 
   1   5   5       34.20       38.61      1.46 o 
   2   5   5       16.57       15.93      1.00 o 
  -6   6   5       21.96       19.74      1.70 o 
  -5   6   5      286.34      311.38      5.25 o 
  -4   6   5       36.26       34.44      1.84 o 
  -3   6   5      235.03      212.68     10.73 o 
  -2   6   5        1.46        2.21      0.57 o 
  -1   6   5       13.97       11.92      1.32 o 
   0   6   5        9.37       11.01      0.78 o 
   1   6   5        2.64        2.17      0.38 o 
  -6   7   5        7.38        6.97      0.77 o 
  -5   7   5       25.44       28.33      1.90 o 
  -4   7   5        0.18        0.36      0.19 o 
  -3   7   5        6.08        4.91      0.43 o 
  -2   7   5        5.38        5.54      0.55 o 
  -1   7   5       19.12       18.09      0.85 o 
   1  -8   6        0.79        0.63      0.26 o 
   0  -7   6        3.32        2.70      0.70 o 
   1  -7   6        1.45        1.85      0.58 o 
   2  -7   6       21.12       22.83      1.63 o 
   3  -7   6        1.96        2.20      0.40 o 
  -3  -6   6       19.87       15.03      1.30 o 
  -2  -6   6        3.32        4.99      0.89 o 
  -1  -6   6       17.92       23.39      1.50 o 
   0  -6   6        6.68        7.11      3.04 o 
   1  -6   6        1.14        2.00      0.69 o 
   2  -6   6        0.99        1.10      0.30 o 
   3  -6   6       19.39       19.99      1.08 o 
   4  -6   6        1.54        1.79      0.43 o 
  -5  -5   6       17.30       17.67      1.16 o 
  -4  -5   6      127.71      121.19      4.13 o 
  -3  -5   6      101.20      111.75      4.43 o 
  -2  -5   6      184.40      171.89      3.85 o 
  -1  -5   6       69.03       84.82      4.38 o 
   0  -5   6      156.24      217.12      6.66 o 
   1  -5   6        0.34        0.05      0.08 o 
   2  -5   6       28.53       27.68      1.54 o 
   3  -5   6        4.00        2.85      0.69 o 
   4  -5   6        9.48       10.49      0.73 o 
  -5  -4   6        0.32        0.42      0.26 o 
  -4  -4   6       59.59       56.31      3.41 o 
  -3  -4   6       15.95       13.57      1.75 o 
  -2  -4   6       61.88       58.79      2.42 o 
  -1  -4   6       88.60       87.53      4.28 o 
   0  -4   6        0.49        1.48      0.39 o 
   1  -4   6       43.96       45.98      2.50 o 
   2  -4   6       27.94       30.27      2.43 o 
   3  -4   6       28.94       33.37      1.57 o 
   4  -4   6        3.06        3.72      0.37 o 
  -6  -3   6        1.51        1.76      0.50 o 
  -5  -3   6       13.08       10.87      1.00 o 
  -4  -3   6       24.09       22.81      1.68 o 
  -3  -3   6        9.24        9.18      1.27 o 
  -2  -3   6        0.02        0.17      0.23 o 
  -1  -3   6       40.74       37.03      7.07 o 
   0  -3   6        0.37        0.63      0.23 o 
   1  -3   6       62.20       65.77      2.69 o 
   2  -3   6      123.58      120.08      5.36 o 
   3  -3   6       43.62       46.74      1.92 o 
   4  -3   6       49.85       51.50      1.43 o 
  -6  -2   6       43.81       42.39      1.91 o 
  -5  -2   6        7.66        7.07      1.17 o 
  -4  -2   6       57.32       53.11      3.26 o 
  -3  -2   6       38.46       45.49      3.18 o 
  -2  -2   6      133.61      144.23      4.69 o 
  -1  -2   6        0.18        0.50      0.57 o 
   0  -2   6        0.04        0.67      0.25 o 
   1  -2   6       15.00       13.50      1.56 o 
   2  -2   6        3.77        2.83      0.48 o 
   3  -2   6       61.58       61.24      2.32 o 
   4  -2   6       57.25       59.46      1.95 o 
  -7  -1   6       30.79       34.13      2.45 o 
  -6  -1   6       19.71       21.98      1.47 o 
  -5  -1   6       35.02       40.54      2.27 o 
  -4  -1   6        0.62       -0.02      0.31 o 
  -3  -1   6        2.55        1.01      0.55 o 
  -2  -1   6        0.08        0.02      0.09 o 
  -1  -1   6      101.52       96.93      5.88 o 
   0  -1   6       77.09       77.27     13.81 o 
   1  -1   6       94.98       98.09      4.74 o 
   2  -1   6        0.95        0.82      0.40 o 
   3  -1   6       99.23      107.02      2.96 o 
   4  -1   6       13.05       14.10      1.30 o 
  -7   0   6        8.43        9.85      1.51 o 
  -6   0   6        0.18        1.11      0.84 o 
  -5   0   6        0.06       -0.07      0.59 o 
  -4   0   6       63.18       57.04      3.28 o 
  -3   0   6        0.46        0.70      0.47 o 
  -2   0   6      149.39      165.15      5.80 o 
  -1   0   6        5.05        6.97      1.03 o 
   0   0   6      106.16       96.92     11.87 o 
   1   0   6       57.60       28.97      5.04 o 
   2   0   6      266.28      280.14      7.03 o 
   3   0   6        2.72        3.12      0.58 o 
   4   0   6      109.08      124.14      3.68 o 
  -7   1   6        7.82        7.88      1.49 o 
  -6   1   6       37.30       39.88      3.68 o 
  -5   1   6      147.07      158.98      4.40 o 
  -4   1   6       59.65       68.42      3.94 o 
  -3   1   6      231.23      242.11      7.67 o 
  -2   1   6       64.53       58.60      2.14 o 
  -1   1   6      221.18      218.66      6.17 o 
   0   1   6       72.34       65.72      2.26 o 
   1   1   6      484.95      491.87      8.98 o 
   2   1   6       47.67       45.82      2.71 o 
   3   1   6      140.32      157.17      4.69 o 
   4   1   6        9.04        9.82      0.89 o 
  -7   2   6        5.40       10.55      1.66 o 
  -6   2   6        0.53        1.09      0.70 o 
  -5   2   6       20.64       18.80      1.54 o 
  -4   2   6       20.38       23.16      1.72 o 
  -3   2   6        8.09        9.79      0.93 o 
  -2   2   6      285.65      306.54      5.10 o 
  -1   2   6      383.35      365.68     12.36 o 
   0   2   6      201.95      194.45      5.29 o 
   1   2   6       82.61       87.53      2.65 o 
   2   2   6      121.84      127.65      4.37 o 
   3   2   6        1.39        1.20      0.23 o 
  -7   3   6        4.30        6.40      1.17 o 
  -6   3   6       12.51       14.06      1.21 o 
  -5   3   6      125.38      125.29      3.84 o 
  -4   3   6       31.75       30.51      2.61 o 
  -3   3   6      424.26      419.14      6.58 o 
  -2   3   6      140.04      135.54      3.62 o 
  -1   3   6       42.64       37.14      1.80 o 
   0   3   6       54.88       52.70      2.95 o 
   1   3   6        2.78        2.29      0.33 o 
   2   3   6       20.71       20.01      1.13 o 
   3   3   6        0.40        0.46      0.15 o 
  -7   4   6        9.89       10.84      1.31 o 
  -6   4   6        0.04        0.10      0.02 o 
  -5   4   6       29.08       28.97      2.47 o 
  -4   4   6        1.94        2.75      0.79 o 
  -3   4   6       47.89       40.33      2.91 o 
  -2   4   6       18.03       20.72      1.39 o 
  -1   4   6      359.69      341.61      7.82 o 
   0   4   6        0.17        0.24      0.17 o 
   1   4   6      189.75      189.53      4.24 o 
   2   4   6        2.50        2.44      0.38 o 
  -6   5   6       35.58       33.66      2.29 o 
  -5   5   6        0.19        0.06      0.28 o 
  -4   5   6        0.70        0.07      0.07 o 
  -3   5   6      165.84      165.60      5.40 o 
  -2   5   6       24.49       30.52      1.53 o 
  -1   5   6       41.71       39.57      2.48 o 
   0   5   6        6.17        4.90      0.76 o 
   1   5   6        0.92        1.49      0.30 o 
  -6   6   6        7.69        8.98      0.93 o 
  -5   6   6        0.79        0.65      0.30 o 
  -4   6   6       14.70       16.91      1.14 o 
  -3   6   6        2.05        2.56      0.33 o 
  -2   6   6        3.31        3.83      0.65 o 
  -1   6   6        0.01        0.15      0.08 o 
  -3   7   6       30.48       36.53      1.73 o 
   1  -7   7       10.66        8.85      3.34 o 
   2  -7   7       17.30       16.55      1.07 o 
  -3  -6   7        2.63        2.93      0.50 o 
  -2  -6   7        1.84        4.91      0.78 o 
  -1  -6   7       29.51       13.92     10.47 o 
   0  -6   7        0.15       -0.19      0.19 o 
   1  -6   7        7.55        6.55      1.01 o 
   2  -6   7        8.05        8.79      0.87 o 
   3  -6   7        0.17        0.10      0.05 o 
  -4  -5   7       78.22       71.62      2.72 o 
  -3  -5   7        3.53        5.02      0.96 o 
  -2  -5   7       29.20       35.03      2.38 o 
  -1  -5   7        0.02        0.18      0.63 o 
   0  -5   7        8.49        9.26      1.29 o 
   1  -5   7        3.12        2.39      0.64 o 
   2  -5   7        1.11        0.96      0.38 o 
   3  -5   7       10.74       10.75      0.98 o 
  -5  -4   7       15.73       15.35      1.24 o 
  -4  -4   7        1.91        2.48      0.79 o 
  -3  -4   7       11.68       10.96      1.44 o 
  -2  -4   7       29.12       24.19      2.03 o 
  -1  -4   7       63.66       66.69      2.55 o 
   0  -4   7       11.71       15.28      1.69 o 
   1  -4   7       44.78       49.77      2.74 o 
   2  -4   7        7.45       10.45      1.32 o 
   3  -4   7        6.94        8.79      0.57 o 
  -5  -3   7       13.62       14.04      1.06 o 
  -4  -3   7       16.46       14.88      1.68 o 
  -3  -3   7       41.31       41.12      1.90 o 
  -2  -3   7      149.83      156.22      5.50 o 
  -1  -3   7       71.79       67.61      2.58 o 
   0  -3   7       44.05       35.80      2.53 o 
   1  -3   7       16.90       13.49      1.11 o 
   2  -3   7       12.39        9.61      0.84 o 
   3  -3   7        0.64        0.58      0.38 o 
   4  -3   7       23.29       20.67      1.18 o 
  -6  -2   7        5.76        6.08      0.60 o 
  -5  -2   7        1.05        0.21      0.86 o 
  -4  -2   7        0.02        0.03      0.18 o 
  -3  -2   7       19.68       20.46      1.96 o 
  -2  -2   7        0.02        0.34      0.19 o 
  -1  -2   7       64.93       66.50      3.61 o 
   0  -2   7      136.02      121.31      4.78 o 
   1  -2   7       20.28       17.21      1.69 o 
   2  -2   7      226.10      209.14      5.23 o 
   3  -2   7        2.38        2.27      0.56 o 
   4  -2   7       14.62       12.33      0.93 o 
  -6  -1   7        6.38        5.85      1.27 o 
  -5  -1   7       29.81       33.07      1.86 o 
  -4  -1   7       53.30       50.65      2.49 o 
  -3  -1   7      115.69      128.43      5.03 o 
  -2  -1   7       15.34       16.04      1.79 o 
  -1  -1   7      163.52      174.36      5.82 o 
   0  -1   7       72.04       72.57      3.63 o 
   1  -1   7        6.91        7.29      1.07 o 
   2  -1   7        5.80        7.52      1.16 o 
   3  -1   7       20.64       20.10      1.53 o 
   4  -1   7        1.70        2.21      0.37 o 
  -7   0   7        9.63        8.99      1.23 o 
  -6   0   7       10.39       13.60      1.95 o 
  -5   0   7       53.43       56.62      4.37 o 
  -4   0   7       93.88       91.31      4.20 o 
  -3   0   7       82.51       88.59      4.24 o 
  -2   0   7      249.05      245.22      7.06 o 
  -1   0   7        0.41        0.84      0.45 o 
   0   0   7      147.99      138.29      4.82 o 
   1   0   7        1.58        2.41      0.70 o 
   2   0   7       31.82       28.77      2.01 o 
   3   0   7       35.83       40.17      2.02 o 
  -7   1   7       74.81       89.76      4.13 o 
  -6   1   7       50.08       57.16      3.96 o 
  -5   1   7      202.06      215.45      7.10 o 
  -4   1   7       97.35      103.13      4.61 o 
  -3   1   7      453.14      479.76      9.87 o 
  -2   1   7      104.88      110.08      3.15 o 
  -1   1   7      123.44      129.16      4.80 o 
   0   1   7       71.22       72.16      2.29 o 
   1   1   7        0.45       -0.19      0.28 o 
   2   1   7       10.45       10.66      1.14 o 
   3   1   7        0.01        0.10      0.07 o 
  -7   2   7        5.39        4.93      0.95 o 
  -6   2   7      127.92      137.90      5.79 o 
  -5   2   7      129.97      131.47      3.84 o 
  -4   2   7      230.15      243.85      5.39 o 
  -3   2   7       75.41       77.19      2.73 o 
  -2   2   7      124.88      126.62      3.82 o 
  -1   2   7       24.45       24.55      1.44 o 
   0   2   7       43.39       41.67      2.27 o 
   1   2   7       17.49       17.01      1.43 o 
   2   2   7        7.46        8.06      0.60 o 
  -6   3   7       63.06       58.31      2.80 o 
  -5   3   7       12.56       11.87      1.46 o 
  -4   3   7      101.42       98.40      4.49 o 
  -3   3   7        8.86        8.85      0.93 o 
  -2   3   7       30.47       30.33      1.67 o 
  -1   3   7        1.51        1.98      0.37 o 
   0   3   7        1.33        1.33      0.32 o 
   1   3   7       27.14       25.02      0.84 o 
  -6   4   7        0.01       -0.04      0.12 o 
  -5   4   7      287.25      283.26      6.83 o 
  -4   4   7        2.12        1.88      0.59 o 
  -3   4   7      237.97      225.35      6.16 o 
  -2   4   7       14.31       12.04      0.94 o 
  -1   4   7        0.05        0.02      0.12 o 
   0   4   7       11.16        9.60      0.69 o 
  -6   5   7        0.14        0.90      0.31 o 
  -5   5   7       46.08       46.00      2.44 o 
  -4   5   7        2.45        2.18      0.37 o 
  -3   5   7        5.42        5.63      0.59 o 
  -2   5   7        0.37        0.21      0.15 o 
  -1   5   7        3.32        3.05      0.53 o 
  -3   6   7        6.44        7.46      0.80 o 
  -1  -6   8        0.27        0.33      0.18 o 
   0  -6   8        0.00       -0.02      0.17 o 
   1  -6   8        4.37        5.95      0.66 o 
  -3  -5   8        0.44        2.24      0.54 o 
  -2  -5   8        1.44        0.72      0.28 o 
  -1  -5   8       11.20        7.83      1.89 o 
   0  -5   8        2.34        2.13      0.53 o 
   1  -5   8        1.67        1.60      0.43 o 
   2  -5   8       26.21       27.73      1.43 o 
  -4  -4   8        1.48        0.49      0.30 o 
  -3  -4   8       63.66       62.10      3.86 o 
  -2  -4   8        5.89        5.19      0.58 o 
  -1  -4   8        5.85        7.50      1.10 o 
   0  -4   8        3.77        2.93      0.64 o 
   1  -4   8        0.03        0.00      0.09 o 
   2  -4   8        0.46        0.46      0.20 o 
  -5  -3   8       28.38       20.57      1.00 o 
  -4  -3   8        8.82        8.52      1.04 o 
  -3  -3   8       45.89       33.78      1.54 o 
  -2  -3   8        2.82        2.64      0.69 o 
  -1  -3   8        1.90        0.33      0.26 o 
   0  -3   8       42.82       38.26      2.51 o 
   1  -3   8        0.00        0.30      0.15 o 
   2  -3   8        0.90        1.16      0.43 o 
   3  -3   8        0.83        0.82      0.21 o 
  -5  -2   8        4.39        3.60      0.60 o 
  -4  -2   8       85.00       78.03      2.68 o 
  -3  -2   8       22.17       21.50      1.87 o 
  -2  -2   8      283.20      275.17      7.11 o 
  -1  -2   8       17.15       15.12      1.67 o 
   0  -2   8       20.95       15.01      1.57 o 
   1  -2   8       27.81       24.86      1.77 o 
   2  -2   8        8.79       12.44      1.16 o 
   3  -2   8        5.72        5.24      0.57 o 
  -6  -1   8       13.57       12.98      1.42 o 
  -5  -1   8       38.94       40.95      3.16 o 
  -4  -1   8       58.76       56.62      1.99 o 
  -3  -1   8        6.85        7.77      1.19 o 
  -2  -1   8        0.19        0.08      0.18 o 
  -1  -1   8        7.31        6.47      1.11 o 
   0  -1   8        0.94        1.13      0.48 o 
   1  -1   8        2.59        3.37      0.44 o 
   2  -1   8        0.31        0.22      0.03 o 
   3  -1   8        2.75        3.33      0.43 o 
  -6   0   8       46.16       52.11      3.10 o 
  -5   0   8        3.14        3.17      0.48 o 
  -4   0   8       29.95       29.33      2.22 o 
  -3   0   8        0.49        0.28      0.12 o 
  -2   0   8       72.83       70.82      3.61 o 
  -1   0   8       38.09       35.97      1.65 o 
   0   0   8        0.57        0.23      0.14 o 
   1   0   8        0.01        0.15      0.05 o 
   2   0   8       20.14       26.96      1.47 o 
  -6   1   8       68.34       70.25      3.55 o 
  -5   1   8       23.38       22.99      1.41 o 
  -4   1   8      126.57      136.72      3.80 o 
  -3   1   8        6.04        6.79      1.15 o 
  -2   1   8        7.73        9.33      0.87 o 
  -1   1   8        0.24        0.44      0.18 o 
   0   1   8        5.09        4.68      0.50 o 
   1   1   8        9.17        8.91      0.65 o 
   2   1   8       12.75       13.72      0.63 o 
  -6   2   8       36.77       40.99      2.39 o 
  -5   2   8       50.16       50.31      1.99 o 
  -4   2   8       46.31       51.19      2.96 o 
  -3   2   8       55.21       61.42      3.28 o 
  -2   2   8       14.67       15.55      1.09 o 
  -1   2   8       27.55       25.98      1.29 o 
   0   2   8        8.87       12.06      0.78 o 
   1   2   8       56.24       55.39      2.05 o 
  -6   3   8        2.05        1.72      0.37 o 
  -5   3   8        1.79        2.05      0.51 o 
  -4   3   8        3.79        3.11      0.68 o 
  -3   3   8       71.60       65.40      3.08 o 
  -2   3   8       12.62       12.09      0.87 o 
  -1   3   8       10.40        6.67      0.61 o 
   0   3   8       10.20        9.99      0.79 o 
  -5   4   8        3.46        4.65      0.69 o 
  -4   4   8       11.48       11.30      1.11 o 
  -3   4   8        6.28        4.91      0.69 o 
  -2   4   8        0.03        0.05      0.11 o 
  -1   4   8        0.93        0.55      0.19 o 
  -3  -4   9        0.68        0.91      0.31 o 
  -2  -4   9        0.32        0.14      0.10 o 
  -1  -4   9        0.78        0.53      0.21 o 
   0  -4   9        8.16        8.02      0.82 o 
   1  -4   9        0.07        0.76      0.25 o 
  -4  -3   9       12.62       11.86      1.15 o 
  -3  -3   9        4.19        3.31      1.08 o 
  -2  -3   9        0.14       -0.13      0.41 o 
  -1  -3   9        1.66        1.74      0.46 o 
   0  -3   9       15.35       14.36      1.18 o 
   1  -3   9        2.27        2.66      0.30 o 
  -4  -2   9        8.06        6.13      0.56 o 
  -3  -2   9       13.77       10.77      0.75 o 
  -2  -2   9        4.42        6.18      0.89 o 
  -1  -2   9        3.41        3.32      0.64 o 
   0  -2   9        1.09        1.42      0.28 o 
   1  -2   9        4.48        4.63      0.56 o 
  -5  -1   9        0.71        0.93      0.38 o 
  -4  -1   9        0.22       -0.02      0.39 o 
  -3  -1   9        1.69        1.46      0.45 o 
  -2  -1   9        0.21        0.27      0.11 o 
  -1  -1   9        0.01       -0.01      0.01 o 
   0  -1   9       11.63       10.81      0.52 o 
   1  -1   9        7.21        7.57      0.47 o 
  -5   0   9        0.40        1.34      0.52 o 
  -4   0   9       11.64       10.07      0.85 o 
  -3   0   9        3.01        3.35      0.67 o 
  -2   0   9       26.19       32.05      2.05 o 
  -1   0   9       10.55       11.08      0.73 o 
   0   0   9       25.58       33.50      1.58 o 
   1   0   9        0.28        0.32      0.13 o 
  -5   1   9        0.12        0.33      0.29 o 
  -4   1   9       37.48       37.75      1.54 o 
  -3   1   9       10.49       10.17      1.14 o 
  -2   1   9       22.36       25.78      1.13 o 
  -1   1   9       45.98       49.71      1.84 o 
   0   1   9        5.30        7.35      0.71 o 
  -5   2   9       23.67       18.05      1.17 o 
  -4   2   9        0.05       -0.02      0.07 o 
  -3   2   9       78.12       72.62      2.75 o 
  -2   2   9        0.08        0.03      0.05 o 
  -1   2   9        0.02       -0.06      0.09 o 
  -4   3   9        6.84        6.40      0.70 o 
  -3   3   9       39.51       42.51      1.71 o 
  -2   3   9       26.70       24.57      1.19 o 
  -2  -1  10        2.42        2.01      0.35 o 
                                                 
